# Supplementary material for: Monomeric Amyloid Beta Peptide in Hexafluoroisopropanol Detected by Small Angle Neutron Scattering
Source: PLoS One. 2016 Feb 26;11(2):e0150267. doi: 10.1371/journal.pone.0150267 (PMC4769228; doi:10.1371/journal.pone.0150267)
Supplement: S1 Dataset — (ZIP) [file pone.0150267.s001.zip]

Archive with 11 entries (8 files):
- SANSDLS_abetaMonomers/
- SANSDLS_abetaMonomers/figure1_ab40and42fdls.agr
- SANSDLS_abetaMonomers/figure2_abetasans.agr
- SANSDLS_abetaMonomers/figureS1_abeta40dfip.agr
- SANSDLS_abetaMonomers/figureS2_aab42indfip.agr
- SANSDLS_abetaMonomers/figureS3_MonomerswithSurfaceLayer2.agr
- SANSDLS_abetaMonomers/Icon
- __MACOSX/
- __MACOSX/SANSDLS_abetaMonomers/
- __MACOSX/SANSDLS_abetaMonomers/._Icon
- __MACOSX/._SANSDLS_abetaMonomers
