# Supplementary material for: Monomeric Amyloid Beta Peptide in Hexafluoroisopropanol Detected by Small Angle Neutron Scattering
Source: PLoS One. 2016 Feb 26;11(2):e0150267. doi: 10.1371/journal.pone.0150267 (PMC4769228; doi:10.1371/journal.pone.0150267)
Supplement: S1 Dataset — (ZIP) [file pone.0150267.s001.zip › SANSDLS_abetaMonomers/figure1_ab40and42fdls.agr]

# Grace project file
#
@version 50122
@page size 453, 453
@page scroll 5%
@page inout 5%
@link page off
@map font 0 to "Times-Roman", "Times-Roman"
@map font 1 to "Times-Italic", "Times-Italic"
@map font 2 to "Times-Bold", "Times-Bold"
@map font 3 to "Times-BoldItalic", "Times-BoldItalic"
@map font 4 to "Helvetica", "Helvetica"
@map font 5 to "Helvetica-Oblique", "Helvetica-Oblique"
@map font 6 to "Helvetica-Bold", "Helvetica-Bold"
@map font 7 to "Helvetica-BoldOblique", "Helvetica-BoldOblique"
@map font 8 to "Courier", "Courier"
@map font 9 to "Courier-Oblique", "Courier-Oblique"
@map font 10 to "Courier-Bold", "Courier-Bold"
@map font 11 to "Courier-BoldOblique", "Courier-BoldOblique"
@map font 12 to "Symbol", "Symbol"
@map font 13 to "ZapfDingbats", "ZapfDingbats"
@map color 0 to (255, 255, 255), "white"
@map color 1 to (0, 0, 0), "black"
@map color 2 to (255, 0, 0), "red"
@map color 3 to (0, 255, 0), "green"
@map color 4 to (0, 0, 255), "blue"
@map color 5 to (255, 255, 0), "yellow"
@map color 6 to (188, 143, 143), "brown"
@map color 7 to (220, 220, 220), "grey"
@map color 8 to (148, 0, 211), "violet"
@map color 9 to (0, 255, 255), "cyan"
@map color 10 to (255, 0, 255), "magenta"
@map color 11 to (255, 165, 0), "orange"
@map color 12 to (114, 33, 188), "indigo"
@map color 13 to (103, 7, 72), "maroon"
@map color 14 to (64, 224, 208), "turquoise"
@map color 15 to (0, 139, 0), "green4"
@reference date 0
@date wrap off
@date wrap year 1950
@default linewidth 1.0
@default linestyle 1
@default color 1
@default pattern 1
@default font 0
@default char size 1.000000
@default symbol size 1.000000
@default sformat "%.8g"
@background color 0
@page background fill on
@timestamp off
@timestamp 0.03, 0.03
@timestamp color 1
@timestamp rot 0
@timestamp font 0
@timestamp char size 1.000000
@timestamp def "Mon Dec 21 14:45:44 2015"
@with string
@    string on
@    string loctype view
@    string 0.661764705882, 0.497058823529
@    string color 1
@    string rot 0
@    string font 0
@    string just 0
@    string char size 1.500000
@    string def "A\xb\f{}\s1-40"
@with string
@    string on
@    string loctype view
@    string 0.686764705883, 0.898529411764
@    string color 1
@    string rot 0
@    string font 0
@    string just 0
@    string char size 1.500000
@    string def "A\xb\f{}\s1-42"
@r0 off
@link r0 to g0
@r0 type above
@r0 linestyle 1
@r0 linewidth 1.0
@r0 color 1
@r0 line 0, 0, 0, 0
@r1 off
@link r1 to g0
@r1 type above
@r1 linestyle 1
@r1 linewidth 1.0
@r1 color 1
@r1 line 0, 0, 0, 0
@r2 off
@link r2 to g0
@r2 type above
@r2 linestyle 1
@r2 linewidth 1.0
@r2 color 1
@r2 line 0, 0, 0, 0
@r3 off
@link r3 to g0
@r3 type above
@r3 linestyle 1
@r3 linewidth 1.0
@r3 color 1
@r3 line 0, 0, 0, 0
@r4 off
@link r4 to g0
@r4 type above
@r4 linestyle 1
@r4 linewidth 1.0
@r4 color 1
@r4 line 0, 0, 0, 0
@g0 on
@g0 hidden false
@g0 type XY
@g0 stacked false
@g0 bar hgap 0.000000
@g0 fixedpoint off
@g0 fixedpoint type 0
@g0 fixedpoint xy 0.000000, 0.000000
@g0 fixedpoint format general general
@g0 fixedpoint prec 6, 6
@with g0
@    world 0.5, -0.055, 800000, 1.045
@    stack world 0, 0, 0, 0
@    znorm 1
@    view 0.150000, 0.550000, 0.950000, 0.950000
@    title ""
@    title font 0
@    title size 1.500000
@    title color 1
@    subtitle ""
@    subtitle font 0
@    subtitle size 1.000000
@    subtitle color 1
@    xaxes scale Logarithmic
@    yaxes scale Normal
@    xaxes invert off
@    yaxes invert off
@    xaxis  on
@    xaxis  type zero false
@    xaxis  offset 0.000000 , 0.000000
@    xaxis  bar off
@    xaxis  bar color 1
@    xaxis  bar linestyle 1
@    xaxis  bar linewidth 1.0
@    xaxis  label ""
@    xaxis  label layout para
@    xaxis  label place auto
@    xaxis  label char size 1.750000
@    xaxis  label font 0
@    xaxis  label color 1
@    xaxis  label place normal
@    xaxis  tick on
@    xaxis  tick major 10
@    xaxis  tick minor ticks 9
@    xaxis  tick default 6
@    xaxis  tick place rounded true
@    xaxis  tick in
@    xaxis  tick major size 1.000000
@    xaxis  tick major color 1
@    xaxis  tick major linewidth 1.0
@    xaxis  tick major linestyle 1
@    xaxis  tick major grid off
@    xaxis  tick minor color 1
@    xaxis  tick minor linewidth 1.0
@    xaxis  tick minor linestyle 1
@    xaxis  tick minor grid off
@    xaxis  tick minor size 0.500000
@    xaxis  ticklabel off
@    xaxis  ticklabel format power
@    xaxis  ticklabel prec 0
@    xaxis  ticklabel formula ""
@    xaxis  ticklabel append ""
@    xaxis  ticklabel prepend ""
@    xaxis  ticklabel angle 0
@    xaxis  ticklabel skip 0
@    xaxis  ticklabel stagger 0
@    xaxis  ticklabel place normal
@    xaxis  ticklabel offset auto
@    xaxis  ticklabel offset 0.000000 , 0.010000
@    xaxis  ticklabel start type auto
@    xaxis  ticklabel start 0.000000
@    xaxis  ticklabel stop type auto
@    xaxis  ticklabel stop 0.000000
@    xaxis  ticklabel char size 1.500000
@    xaxis  ticklabel font 0
@    xaxis  ticklabel color 1
@    xaxis  tick place normal
@    xaxis  tick spec type none
@    yaxis  on
@    yaxis  type zero false
@    yaxis  offset 0.000000 , 0.000000
@    yaxis  bar on
@    yaxis  bar color 1
@    yaxis  bar linestyle 1
@    yaxis  bar linewidth 1.0
@    yaxis  label ""
@    yaxis  label layout para
@    yaxis  label place auto
@    yaxis  label char size 1.500000
@    yaxis  label font 0
@    yaxis  label color 1
@    yaxis  label place normal
@    yaxis  tick on
@    yaxis  tick major 0.2
@    yaxis  tick minor ticks 1
@    yaxis  tick default 6
@    yaxis  tick place rounded true
@    yaxis  tick in
@    yaxis  tick major size 1.000000
@    yaxis  tick major color 1
@    yaxis  tick major linewidth 1.0
@    yaxis  tick major linestyle 1
@    yaxis  tick major grid off
@    yaxis  tick minor color 1
@    yaxis  tick minor linewidth 1.0
@    yaxis  tick minor linestyle 1
@    yaxis  tick minor grid off
@    yaxis  tick minor size 0.500000
@    yaxis  ticklabel on
@    yaxis  ticklabel format decimal
@    yaxis  ticklabel prec 1
@    yaxis  ticklabel formula ""
@    yaxis  ticklabel append ""
@    yaxis  ticklabel prepend ""
@    yaxis  ticklabel angle 0
@    yaxis  ticklabel skip 0
@    yaxis  ticklabel stagger 0
@    yaxis  ticklabel place normal
@    yaxis  ticklabel offset auto
@    yaxis  ticklabel offset 0.000000 , 0.010000
@    yaxis  ticklabel start type auto
@    yaxis  ticklabel start 0.000000
@    yaxis  ticklabel stop type auto
@    yaxis  ticklabel stop 0.000000
@    yaxis  ticklabel char size 1.500000
@    yaxis  ticklabel font 0
@    yaxis  ticklabel color 1
@    yaxis  tick place normal
@    yaxis  tick spec type none
@    altxaxis  off
@    altyaxis  off
@    legend on
@    legend loctype view
@    legend 0.163780652, 0.851536279529
@    legend box color 1
@    legend box pattern 0
@    legend box linewidth 1.0
@    legend box linestyle 1
@    legend box fill color 0
@    legend box fill pattern 0
@    legend font 0
@    legend char size 1.000000
@    legend color 1
@    legend length 6
@    legend vgap 1
@    legend hgap 1
@    legend invert false
@    frame type 0
@    frame linestyle 1
@    frame linewidth 1.0
@    frame color 1
@    frame pattern 1
@    frame background color 0
@    frame background pattern 0
@    s0 hidden false
@    s0 type xy
@    s0 symbol 0
@    s0 symbol size 0.500000
@    s0 symbol color 1
@    s0 symbol pattern 1
@    s0 symbol fill color 1
@    s0 symbol fill pattern 1
@    s0 symbol linewidth 1.0
@    s0 symbol linestyle 1
@    s0 symbol char 65
@    s0 symbol char font 0
@    s0 symbol skip 0
@    s0 line type 1
@    s0 line linestyle 1
@    s0 line linewidth 2.5
@    s0 line color 1
@    s0 line pattern 1
@    s0 baseline type 0
@    s0 baseline off
@    s0 dropline off
@    s0 fill type 0
@    s0 fill rule 0
@    s0 fill color 1
@    s0 fill pattern 1
@    s0 avalue off
@    s0 avalue type 2
@    s0 avalue char size 1.000000
@    s0 avalue font 0
@    s0 avalue color 1
@    s0 avalue rot 0
@    s0 avalue format general
@    s0 avalue prec 3
@    s0 avalue prepend ""
@    s0 avalue append ""
@    s0 avalue offset 0.000000 , 0.000000
@    s0 errorbar on
@    s0 errorbar place both
@    s0 errorbar color 1
@    s0 errorbar pattern 1
@    s0 errorbar size 1.000000
@    s0 errorbar linewidth 1.0
@    s0 errorbar linestyle 1
@    s0 errorbar riser linewidth 1.0
@    s0 errorbar riser linestyle 1
@    s0 errorbar riser clip off
@    s0 errorbar riser clip length 0.100000
@    s0 comment "/Users/biehl/GoogleDrive/abeta/Monomerpaper/images/ab42indfipauf1.agr"
@    s0 legend  "0.5 h"
@    s1 hidden false
@    s1 type xy
@    s1 symbol 0
@    s1 symbol size 0.500000
@    s1 symbol color 2
@    s1 symbol pattern 1
@    s1 symbol fill color 2
@    s1 symbol fill pattern 1
@    s1 symbol linewidth 1.0
@    s1 symbol linestyle 1
@    s1 symbol char 65
@    s1 symbol char font 0
@    s1 symbol skip 0
@    s1 line type 1
@    s1 line linestyle 2
@    s1 line linewidth 2.5
@    s1 line color 2
@    s1 line pattern 1
@    s1 baseline type 0
@    s1 baseline off
@    s1 dropline off
@    s1 fill type 0
@    s1 fill rule 0
@    s1 fill color 1
@    s1 fill pattern 1
@    s1 avalue off
@    s1 avalue type 2
@    s1 avalue char size 1.000000
@    s1 avalue font 0
@    s1 avalue color 1
@    s1 avalue rot 0
@    s1 avalue format general
@    s1 avalue prec 3
@    s1 avalue prepend ""
@    s1 avalue append ""
@    s1 avalue offset 0.000000 , 0.000000
@    s1 errorbar on
@    s1 errorbar place both
@    s1 errorbar color 2
@    s1 errorbar pattern 1
@    s1 errorbar size 1.000000
@    s1 errorbar linewidth 1.0
@    s1 errorbar linestyle 1
@    s1 errorbar riser linewidth 1.0
@    s1 errorbar riser linestyle 1
@    s1 errorbar riser clip off
@    s1 errorbar riser clip length 0.100000
@    s1 comment "/Users/biehl/GoogleDrive/abeta/Monomerpaper/images/ab42indfipauf1.agr"
@    s1 legend  "48 h"
@    s2 hidden false
@    s2 type xy
@    s2 symbol 0
@    s2 symbol size 0.500000
@    s2 symbol color 3
@    s2 symbol pattern 1
@    s2 symbol fill color 3
@    s2 symbol fill pattern 1
@    s2 symbol linewidth 1.0
@    s2 symbol linestyle 1
@    s2 symbol char 65
@    s2 symbol char font 0
@    s2 symbol skip 0
@    s2 line type 1
@    s2 line linestyle 3
@    s2 line linewidth 2.5
@    s2 line color 3
@    s2 line pattern 1
@    s2 baseline type 0
@    s2 baseline off
@    s2 dropline off
@    s2 fill type 0
@    s2 fill rule 0
@    s2 fill color 1
@    s2 fill pattern 1
@    s2 avalue off
@    s2 avalue type 2
@    s2 avalue char size 1.000000
@    s2 avalue font 0
@    s2 avalue color 1
@    s2 avalue rot 0
@    s2 avalue format general
@    s2 avalue prec 3
@    s2 avalue prepend ""
@    s2 avalue append ""
@    s2 avalue offset 0.000000 , 0.000000
@    s2 errorbar on
@    s2 errorbar place both
@    s2 errorbar color 3
@    s2 errorbar pattern 1
@    s2 errorbar size 1.000000
@    s2 errorbar linewidth 1.0
@    s2 errorbar linestyle 1
@    s2 errorbar riser linewidth 1.0
@    s2 errorbar riser linestyle 1
@    s2 errorbar riser clip off
@    s2 errorbar riser clip length 0.100000
@    s2 comment "/Users/biehl/GoogleDrive/abeta/Monomerpaper/images/ab42indfipauf1.agr"
@    s2 legend  "97 h"
@    s3 hidden false
@    s3 type xy
@    s3 symbol 0
@    s3 symbol size 0.500000
@    s3 symbol color 4
@    s3 symbol pattern 1
@    s3 symbol fill color 4
@    s3 symbol fill pattern 1
@    s3 symbol linewidth 1.0
@    s3 symbol linestyle 1
@    s3 symbol char 65
@    s3 symbol char font 0
@    s3 symbol skip 0
@    s3 line type 1
@    s3 line linestyle 4
@    s3 line linewidth 2.5
@    s3 line color 4
@    s3 line pattern 1
@    s3 baseline type 0
@    s3 baseline off
@    s3 dropline off
@    s3 fill type 0
@    s3 fill rule 0
@    s3 fill color 1
@    s3 fill pattern 1
@    s3 avalue off
@    s3 avalue type 2
@    s3 avalue char size 1.000000
@    s3 avalue font 0
@    s3 avalue color 1
@    s3 avalue rot 0
@    s3 avalue format general
@    s3 avalue prec 3
@    s3 avalue prepend ""
@    s3 avalue append ""
@    s3 avalue offset 0.000000 , 0.000000
@    s3 errorbar on
@    s3 errorbar place both
@    s3 errorbar color 4
@    s3 errorbar pattern 1
@    s3 errorbar size 1.000000
@    s3 errorbar linewidth 1.0
@    s3 errorbar linestyle 1
@    s3 errorbar riser linewidth 1.0
@    s3 errorbar riser linestyle 1
@    s3 errorbar riser clip off
@    s3 errorbar riser clip length 0.100000
@    s3 comment "/Users/biehl/GoogleDrive/abeta/Monomerpaper/images/ab42indfipauf1.agr"
@    s3 legend  "146 h"
@    s4 hidden false
@    s4 type xy
@    s4 symbol 0
@    s4 symbol size 0.500000
@    s4 symbol color 6
@    s4 symbol pattern 1
@    s4 symbol fill color 6
@    s4 symbol fill pattern 1
@    s4 symbol linewidth 1.0
@    s4 symbol linestyle 1
@    s4 symbol char 65
@    s4 symbol char font 0
@    s4 symbol skip 0
@    s4 line type 1
@    s4 line linestyle 5
@    s4 line linewidth 2.5
@    s4 line color 6
@    s4 line pattern 1
@    s4 baseline type 0
@    s4 baseline off
@    s4 dropline off
@    s4 fill type 0
@    s4 fill rule 0
@    s4 fill color 1
@    s4 fill pattern 1
@    s4 avalue off
@    s4 avalue type 2
@    s4 avalue char size 1.000000
@    s4 avalue font 0
@    s4 avalue color 1
@    s4 avalue rot 0
@    s4 avalue format general
@    s4 avalue prec 3
@    s4 avalue prepend ""
@    s4 avalue append ""
@    s4 avalue offset 0.000000 , 0.000000
@    s4 errorbar on
@    s4 errorbar place both
@    s4 errorbar color 6
@    s4 errorbar pattern 1
@    s4 errorbar size 1.000000
@    s4 errorbar linewidth 1.0
@    s4 errorbar linestyle 1
@    s4 errorbar riser linewidth 1.0
@    s4 errorbar riser linestyle 1
@    s4 errorbar riser clip off
@    s4 errorbar riser clip length 0.100000
@    s4 comment "/Users/biehl/GoogleDrive/abeta/Monomerpaper/images/ab42indfipauf1.agr"
@    s4 legend  "197 h"
@    s5 hidden false
@    s5 type xy
@    s5 symbol 0
@    s5 symbol size 0.500000
@    s5 symbol color 1
@    s5 symbol pattern 1
@    s5 symbol fill color 1
@    s5 symbol fill pattern 1
@    s5 symbol linewidth 1.0
@    s5 symbol linestyle 1
@    s5 symbol char 65
@    s5 symbol char font 0
@    s5 symbol skip 0
@    s5 line type 1
@    s5 line linestyle 6
@    s5 line linewidth 2.5
@    s5 line color 1
@    s5 line pattern 1
@    s5 baseline type 0
@    s5 baseline off
@    s5 dropline off
@    s5 fill type 0
@    s5 fill rule 0
@    s5 fill color 1
@    s5 fill pattern 1
@    s5 avalue off
@    s5 avalue type 2
@    s5 avalue char size 1.000000
@    s5 avalue font 0
@    s5 avalue color 1
@    s5 avalue rot 0
@    s5 avalue format general
@    s5 avalue prec 3
@    s5 avalue prepend ""
@    s5 avalue append ""
@    s5 avalue offset 0.000000 , 0.000000
@    s5 errorbar on
@    s5 errorbar place both
@    s5 errorbar color 1
@    s5 errorbar pattern 1
@    s5 errorbar size 1.000000
@    s5 errorbar linewidth 1.0
@    s5 errorbar linestyle 1
@    s5 errorbar riser linewidth 1.0
@    s5 errorbar riser linestyle 1
@    s5 errorbar riser clip off
@    s5 errorbar riser clip length 0.100000
@    s5 comment "/Users/biehl/GoogleDrive/abeta/Monomerpaper/images/ab42indfipauf1.agr"
@    s5 legend  "241 h"
@    s6 hidden false
@    s6 type xy
@    s6 symbol 0
@    s6 symbol size 0.500000
@    s6 symbol color 2
@    s6 symbol pattern 1
@    s6 symbol fill color 2
@    s6 symbol fill pattern 1
@    s6 symbol linewidth 1.0
@    s6 symbol linestyle 1
@    s6 symbol char 65
@    s6 symbol char font 0
@    s6 symbol skip 0
@    s6 line type 1
@    s6 line linestyle 7
@    s6 line linewidth 2.5
@    s6 line color 2
@    s6 line pattern 1
@    s6 baseline type 0
@    s6 baseline off
@    s6 dropline off
@    s6 fill type 0
@    s6 fill rule 0
@    s6 fill color 1
@    s6 fill pattern 1
@    s6 avalue off
@    s6 avalue type 2
@    s6 avalue char size 1.000000
@    s6 avalue font 0
@    s6 avalue color 1
@    s6 avalue rot 0
@    s6 avalue format general
@    s6 avalue prec 3
@    s6 avalue prepend ""
@    s6 avalue append ""
@    s6 avalue offset 0.000000 , 0.000000
@    s6 errorbar on
@    s6 errorbar place both
@    s6 errorbar color 2
@    s6 errorbar pattern 1
@    s6 errorbar size 1.000000
@    s6 errorbar linewidth 1.0
@    s6 errorbar linestyle 1
@    s6 errorbar riser linewidth 1.0
@    s6 errorbar riser linestyle 1
@    s6 errorbar riser clip off
@    s6 errorbar riser clip length 0.100000
@    s6 comment "/Users/biehl/GoogleDrive/abeta/Monomerpaper/images/ab42indfipauf1.agr"
@    s6 legend  "290 h"
@    s7 hidden false
@    s7 type xy
@    s7 symbol 0
@    s7 symbol size 0.500000
@    s7 symbol color 4
@    s7 symbol pattern 1
@    s7 symbol fill color 4
@    s7 symbol fill pattern 1
@    s7 symbol linewidth 1.0
@    s7 symbol linestyle 1
@    s7 symbol char 65
@    s7 symbol char font 0
@    s7 symbol skip 0
@    s7 line type 1
@    s7 line linestyle 8
@    s7 line linewidth 2.5
@    s7 line color 4
@    s7 line pattern 1
@    s7 baseline type 0
@    s7 baseline off
@    s7 dropline off
@    s7 fill type 0
@    s7 fill rule 0
@    s7 fill color 1
@    s7 fill pattern 1
@    s7 avalue off
@    s7 avalue type 2
@    s7 avalue char size 1.000000
@    s7 avalue font 0
@    s7 avalue color 1
@    s7 avalue rot 0
@    s7 avalue format general
@    s7 avalue prec 3
@    s7 avalue prepend ""
@    s7 avalue append ""
@    s7 avalue offset 0.000000 , 0.000000
@    s7 errorbar on
@    s7 errorbar place both
@    s7 errorbar color 4
@    s7 errorbar pattern 1
@    s7 errorbar size 1.000000
@    s7 errorbar linewidth 1.0
@    s7 errorbar linestyle 1
@    s7 errorbar riser linewidth 1.0
@    s7 errorbar riser linestyle 1
@    s7 errorbar riser clip off
@    s7 errorbar riser clip length 0.100000
@    s7 comment "/Users/biehl/GoogleDrive/abeta/Monomerpaper/images/ab42indfipauf1.agr"
@    s7 legend  "338 h"
@g1 on
@g1 hidden false
@g1 type XY
@g1 stacked false
@g1 bar hgap 0.000000
@g1 fixedpoint off
@g1 fixedpoint type 0
@g1 fixedpoint xy 0.000000, 0.000000
@g1 fixedpoint format general general
@g1 fixedpoint prec 6, 6
@with g1
@    world 0.5, -0.055, 800000, 1.045
@    stack world 0, 0, 0, 0
@    znorm 1
@    view 0.150000, 0.150000, 0.950000, 0.550000
@    title ""
@    title font 0
@    title size 1.500000
@    title color 1
@    subtitle ""
@    subtitle font 0
@    subtitle size 1.000000
@    subtitle color 1
@    xaxes scale Logarithmic
@    yaxes scale Normal
@    xaxes invert off
@    yaxes invert off
@    xaxis  on
@    xaxis  type zero false
@    xaxis  offset 0.000000 , 0.000000
@    xaxis  bar on
@    xaxis  bar color 1
@    xaxis  bar linestyle 1
@    xaxis  bar linewidth 1.0
@    xaxis  label "\xt\f{} / \xm\f{}s"
@    xaxis  label layout para
@    xaxis  label place auto
@    xaxis  label char size 1.750000
@    xaxis  label font 0
@    xaxis  label color 1
@    xaxis  label place normal
@    xaxis  tick on
@    xaxis  tick major 10
@    xaxis  tick minor ticks 9
@    xaxis  tick default 6
@    xaxis  tick place rounded true
@    xaxis  tick in
@    xaxis  tick major size 1.000000
@    xaxis  tick major color 1
@    xaxis  tick major linewidth 1.0
@    xaxis  tick major linestyle 1
@    xaxis  tick major grid off
@    xaxis  tick minor color 1
@    xaxis  tick minor linewidth 1.0
@    xaxis  tick minor linestyle 1
@    xaxis  tick minor grid off
@    xaxis  tick minor size 0.500000
@    xaxis  ticklabel on
@    xaxis  ticklabel format power
@    xaxis  ticklabel prec 0
@    xaxis  ticklabel formula ""
@    xaxis  ticklabel append ""
@    xaxis  ticklabel prepend ""
@    xaxis  ticklabel angle 0
@    xaxis  ticklabel skip 0
@    xaxis  ticklabel stagger 0
@    xaxis  ticklabel place normal
@    xaxis  ticklabel offset auto
@    xaxis  ticklabel offset 0.000000 , 0.010000
@    xaxis  ticklabel start type auto
@    xaxis  ticklabel start 0.000000
@    xaxis  ticklabel stop type auto
@    xaxis  ticklabel stop 0.000000
@    xaxis  ticklabel char size 1.500000
@    xaxis  ticklabel font 0
@    xaxis  ticklabel color 1
@    xaxis  tick place normal
@    xaxis  tick spec type none
@    yaxis  on
@    yaxis  type zero false
@    yaxis  offset 0.000000 , 0.000000
@    yaxis  bar on
@    yaxis  bar color 1
@    yaxis  bar linestyle 1
@    yaxis  bar linewidth 1.0
@    yaxis  label "autocorrelation / a.u."
@    yaxis  label layout para
@    yaxis  label place spec
@    yaxis  label place 0.200000, 0.100000
@    yaxis  label char size 1.750000
@    yaxis  label font 0
@    yaxis  label color 1
@    yaxis  label place normal
@    yaxis  tick on
@    yaxis  tick major 0.2
@    yaxis  tick minor ticks 1
@    yaxis  tick default 6
@    yaxis  tick place rounded true
@    yaxis  tick in
@    yaxis  tick major size 1.000000
@    yaxis  tick major color 1
@    yaxis  tick major linewidth 1.0
@    yaxis  tick major linestyle 1
@    yaxis  tick major grid off
@    yaxis  tick minor color 1
@    yaxis  tick minor linewidth 1.0
@    yaxis  tick minor linestyle 1
@    yaxis  tick minor grid off
@    yaxis  tick minor size 0.500000
@    yaxis  ticklabel on
@    yaxis  ticklabel format decimal
@    yaxis  ticklabel prec 1
@    yaxis  ticklabel formula ""
@    yaxis  ticklabel append ""
@    yaxis  ticklabel prepend ""
@    yaxis  ticklabel angle 0
@    yaxis  ticklabel skip 0
@    yaxis  ticklabel stagger 0
@    yaxis  ticklabel place normal
@    yaxis  ticklabel offset auto
@    yaxis  ticklabel offset 0.000000 , 0.010000
@    yaxis  ticklabel start type auto
@    yaxis  ticklabel start 0.000000
@    yaxis  ticklabel stop type auto
@    yaxis  ticklabel stop 0.000000
@    yaxis  ticklabel char size 1.500000
@    yaxis  ticklabel font 0
@    yaxis  ticklabel color 1
@    yaxis  tick place normal
@    yaxis  tick spec type none
@    altxaxis  off
@    altyaxis  off
@    legend on
@    legend loctype view
@    legend 0.774074768, 0.521042102
@    legend box color 1
@    legend box pattern 0
@    legend box linewidth 1.0
@    legend box linestyle 1
@    legend box fill color 0
@    legend box fill pattern 0
@    legend font 0
@    legend char size 1.000000
@    legend color 1
@    legend length 6
@    legend vgap 1
@    legend hgap 1
@    legend invert false
@    frame type 0
@    frame linestyle 1
@    frame linewidth 1.0
@    frame color 1
@    frame pattern 1
@    frame background color 0
@    frame background pattern 0
@    s0 hidden false
@    s0 type xy
@    s0 symbol 0
@    s0 symbol size 1.000000
@    s0 symbol color 1
@    s0 symbol pattern 1
@    s0 symbol fill color 1
@    s0 symbol fill pattern 0
@    s0 symbol linewidth 1.0
@    s0 symbol linestyle 1
@    s0 symbol char 65
@    s0 symbol char font 0
@    s0 symbol skip 0
@    s0 line type 1
@    s0 line linestyle 1
@    s0 line linewidth 2.5
@    s0 line color 1
@    s0 line pattern 1
@    s0 baseline type 0
@    s0 baseline off
@    s0 dropline off
@    s0 fill type 0
@    s0 fill rule 0
@    s0 fill color 1
@    s0 fill pattern 1
@    s0 avalue off
@    s0 avalue type 2
@    s0 avalue char size 1.000000
@    s0 avalue font 0
@    s0 avalue color 1
@    s0 avalue rot 0
@    s0 avalue format general
@    s0 avalue prec 3
@    s0 avalue prepend ""
@    s0 avalue append ""
@    s0 avalue offset 0.000000 , 0.000000
@    s0 errorbar on
@    s0 errorbar place both
@    s0 errorbar color 1
@    s0 errorbar pattern 1
@    s0 errorbar size 1.000000
@    s0 errorbar linewidth 1.0
@    s0 errorbar linestyle 1
@    s0 errorbar riser linewidth 1.0
@    s0 errorbar riser linestyle 1
@    s0 errorbar riser clip off
@    s0 errorbar riser clip length 0.100000
@    s0 comment "/usr/users/iff_ns/biehl/Documents/ab40dls.dat"
@    s0 legend  "0.5 h"
@    s1 hidden false
@    s1 type xy
@    s1 symbol 0
@    s1 symbol size 1.000000
@    s1 symbol color 2
@    s1 symbol pattern 1
@    s1 symbol fill color 2
@    s1 symbol fill pattern 0
@    s1 symbol linewidth 1.0
@    s1 symbol linestyle 1
@    s1 symbol char 65
@    s1 symbol char font 0
@    s1 symbol skip 0
@    s1 line type 1
@    s1 line linestyle 2
@    s1 line linewidth 2.5
@    s1 line color 2
@    s1 line pattern 1
@    s1 baseline type 0
@    s1 baseline off
@    s1 dropline off
@    s1 fill type 0
@    s1 fill rule 0
@    s1 fill color 1
@    s1 fill pattern 1
@    s1 avalue off
@    s1 avalue type 2
@    s1 avalue char size 1.000000
@    s1 avalue font 0
@    s1 avalue color 1
@    s1 avalue rot 0
@    s1 avalue format general
@    s1 avalue prec 3
@    s1 avalue prepend ""
@    s1 avalue append ""
@    s1 avalue offset 0.000000 , 0.000000
@    s1 errorbar on
@    s1 errorbar place both
@    s1 errorbar color 2
@    s1 errorbar pattern 1
@    s1 errorbar size 1.000000
@    s1 errorbar linewidth 1.0
@    s1 errorbar linestyle 1
@    s1 errorbar riser linewidth 1.0
@    s1 errorbar riser linestyle 1
@    s1 errorbar riser clip off
@    s1 errorbar riser clip length 0.100000
@    s1 comment "/usr/users/iff_ns/biehl/Documents/ab40dls.dat"
@    s1 legend  "25 h"
@    s2 hidden false
@    s2 type xy
@    s2 symbol 0
@    s2 symbol size 1.000000
@    s2 symbol color 3
@    s2 symbol pattern 1
@    s2 symbol fill color 3
@    s2 symbol fill pattern 0
@    s2 symbol linewidth 1.0
@    s2 symbol linestyle 1
@    s2 symbol char 65
@    s2 symbol char font 0
@    s2 symbol skip 0
@    s2 line type 1
@    s2 line linestyle 3
@    s2 line linewidth 2.5
@    s2 line color 3
@    s2 line pattern 1
@    s2 baseline type 0
@    s2 baseline off
@    s2 dropline off
@    s2 fill type 0
@    s2 fill rule 0
@    s2 fill color 1
@    s2 fill pattern 1
@    s2 avalue off
@    s2 avalue type 2
@    s2 avalue char size 1.000000
@    s2 avalue font 0
@    s2 avalue color 1
@    s2 avalue rot 0
@    s2 avalue format general
@    s2 avalue prec 3
@    s2 avalue prepend ""
@    s2 avalue append ""
@    s2 avalue offset 0.000000 , 0.000000
@    s2 errorbar on
@    s2 errorbar place both
@    s2 errorbar color 3
@    s2 errorbar pattern 1
@    s2 errorbar size 1.000000
@    s2 errorbar linewidth 1.0
@    s2 errorbar linestyle 1
@    s2 errorbar riser linewidth 1.0
@    s2 errorbar riser linestyle 1
@    s2 errorbar riser clip off
@    s2 errorbar riser clip length 0.100000
@    s2 comment "/usr/users/iff_ns/biehl/Documents/ab40dls.dat"
@    s2 legend  "49 h"
@    s3 hidden false
@    s3 type xy
@    s3 symbol 0
@    s3 symbol size 1.000000
@    s3 symbol color 4
@    s3 symbol pattern 1
@    s3 symbol fill color 4
@    s3 symbol fill pattern 0
@    s3 symbol linewidth 1.0
@    s3 symbol linestyle 1
@    s3 symbol char 65
@    s3 symbol char font 0
@    s3 symbol skip 0
@    s3 line type 1
@    s3 line linestyle 4
@    s3 line linewidth 2.5
@    s3 line color 4
@    s3 line pattern 1
@    s3 baseline type 0
@    s3 baseline off
@    s3 dropline off
@    s3 fill type 0
@    s3 fill rule 0
@    s3 fill color 1
@    s3 fill pattern 1
@    s3 avalue off
@    s3 avalue type 2
@    s3 avalue char size 1.000000
@    s3 avalue font 0
@    s3 avalue color 1
@    s3 avalue rot 0
@    s3 avalue format general
@    s3 avalue prec 3
@    s3 avalue prepend ""
@    s3 avalue append ""
@    s3 avalue offset 0.000000 , 0.000000
@    s3 errorbar on
@    s3 errorbar place both
@    s3 errorbar color 4
@    s3 errorbar pattern 1
@    s3 errorbar size 1.000000
@    s3 errorbar linewidth 1.0
@    s3 errorbar linestyle 1
@    s3 errorbar riser linewidth 1.0
@    s3 errorbar riser linestyle 1
@    s3 errorbar riser clip off
@    s3 errorbar riser clip length 0.100000
@    s3 comment "/usr/users/iff_ns/biehl/Documents/ab40dls.dat"
@    s3 legend  "74 h"
@    s4 hidden false
@    s4 type xy
@    s4 symbol 0
@    s4 symbol size 1.000000
@    s4 symbol color 6
@    s4 symbol pattern 1
@    s4 symbol fill color 6
@    s4 symbol fill pattern 0
@    s4 symbol linewidth 1.0
@    s4 symbol linestyle 1
@    s4 symbol char 65
@    s4 symbol char font 0
@    s4 symbol skip 0
@    s4 line type 1
@    s4 line linestyle 5
@    s4 line linewidth 2.5
@    s4 line color 6
@    s4 line pattern 1
@    s4 baseline type 0
@    s4 baseline off
@    s4 dropline off
@    s4 fill type 0
@    s4 fill rule 0
@    s4 fill color 1
@    s4 fill pattern 1
@    s4 avalue off
@    s4 avalue type 2
@    s4 avalue char size 1.000000
@    s4 avalue font 0
@    s4 avalue color 1
@    s4 avalue rot 0
@    s4 avalue format general
@    s4 avalue prec 3
@    s4 avalue prepend ""
@    s4 avalue append ""
@    s4 avalue offset 0.000000 , 0.000000
@    s4 errorbar on
@    s4 errorbar place both
@    s4 errorbar color 6
@    s4 errorbar pattern 1
@    s4 errorbar size 1.000000
@    s4 errorbar linewidth 1.0
@    s4 errorbar linestyle 1
@    s4 errorbar riser linewidth 1.0
@    s4 errorbar riser linestyle 1
@    s4 errorbar riser clip off
@    s4 errorbar riser clip length 0.100000
@    s4 comment "/usr/users/iff_ns/biehl/Documents/ab40dls.dat"
@    s4 legend  "98 h"
@    s6 hidden false
@    s6 type xy
@    s6 symbol 0
@    s6 symbol size 1.000000
@    s6 symbol color 1
@    s6 symbol pattern 1
@    s6 symbol fill color 1
@    s6 symbol fill pattern 0
@    s6 symbol linewidth 1.0
@    s6 symbol linestyle 1
@    s6 symbol char 65
@    s6 symbol char font 0
@    s6 symbol skip 0
@    s6 line type 1
@    s6 line linestyle 6
@    s6 line linewidth 2.5
@    s6 line color 1
@    s6 line pattern 1
@    s6 baseline type 0
@    s6 baseline off
@    s6 dropline off
@    s6 fill type 0
@    s6 fill rule 0
@    s6 fill color 1
@    s6 fill pattern 1
@    s6 avalue off
@    s6 avalue type 2
@    s6 avalue char size 1.000000
@    s6 avalue font 0
@    s6 avalue color 1
@    s6 avalue rot 0
@    s6 avalue format general
@    s6 avalue prec 3
@    s6 avalue prepend ""
@    s6 avalue append ""
@    s6 avalue offset 0.000000 , 0.000000
@    s6 errorbar on
@    s6 errorbar place both
@    s6 errorbar color 1
@    s6 errorbar pattern 1
@    s6 errorbar size 1.000000
@    s6 errorbar linewidth 1.0
@    s6 errorbar linestyle 1
@    s6 errorbar riser linewidth 1.0
@    s6 errorbar riser linestyle 1
@    s6 errorbar riser clip off
@    s6 errorbar riser clip length 0.100000
@    s6 comment "/usr/users/iff_ns/biehl/Documents/ab40dls.dat"
@    s6 legend  "147 h"
@    s7 hidden false
@    s7 type xy
@    s7 symbol 0
@    s7 symbol size 1.000000
@    s7 symbol color 2
@    s7 symbol pattern 1
@    s7 symbol fill color 2
@    s7 symbol fill pattern 0
@    s7 symbol linewidth 1.0
@    s7 symbol linestyle 1
@    s7 symbol char 65
@    s7 symbol char font 0
@    s7 symbol skip 0
@    s7 line type 1
@    s7 line linestyle 7
@    s7 line linewidth 2.5
@    s7 line color 2
@    s7 line pattern 1
@    s7 baseline type 0
@    s7 baseline off
@    s7 dropline off
@    s7 fill type 0
@    s7 fill rule 0
@    s7 fill color 1
@    s7 fill pattern 1
@    s7 avalue off
@    s7 avalue type 2
@    s7 avalue char size 1.000000
@    s7 avalue font 0
@    s7 avalue color 1
@    s7 avalue rot 0
@    s7 avalue format general
@    s7 avalue prec 3
@    s7 avalue prepend ""
@    s7 avalue append ""
@    s7 avalue offset 0.000000 , 0.000000
@    s7 errorbar on
@    s7 errorbar place both
@    s7 errorbar color 2
@    s7 errorbar pattern 1
@    s7 errorbar size 1.000000
@    s7 errorbar linewidth 1.0
@    s7 errorbar linestyle 1
@    s7 errorbar riser linewidth 1.0
@    s7 errorbar riser linestyle 1
@    s7 errorbar riser clip off
@    s7 errorbar riser clip length 0.100000
@    s7 comment "/usr/users/iff_ns/biehl/Documents/ab40dls.dat"
@    s7 legend  "170 h"
@    s8 hidden false
@    s8 type xy
@    s8 symbol 0
@    s8 symbol size 1.000000
@    s8 symbol color 3
@    s8 symbol pattern 1
@    s8 symbol fill color 3
@    s8 symbol fill pattern 0
@    s8 symbol linewidth 1.0
@    s8 symbol linestyle 1
@    s8 symbol char 65
@    s8 symbol char font 0
@    s8 symbol skip 0
@    s8 line type 1
@    s8 line linestyle 8
@    s8 line linewidth 2.5
@    s8 line color 3
@    s8 line pattern 1
@    s8 baseline type 0
@    s8 baseline off
@    s8 dropline off
@    s8 fill type 0
@    s8 fill rule 0
@    s8 fill color 1
@    s8 fill pattern 1
@    s8 avalue off
@    s8 avalue type 2
@    s8 avalue char size 1.000000
@    s8 avalue font 0
@    s8 avalue color 1
@    s8 avalue rot 0
@    s8 avalue format general
@    s8 avalue prec 3
@    s8 avalue prepend ""
@    s8 avalue append ""
@    s8 avalue offset 0.000000 , 0.000000
@    s8 errorbar on
@    s8 errorbar place both
@    s8 errorbar color 3
@    s8 errorbar pattern 1
@    s8 errorbar size 1.000000
@    s8 errorbar linewidth 1.0
@    s8 errorbar linestyle 1
@    s8 errorbar riser linewidth 1.0
@    s8 errorbar riser linestyle 1
@    s8 errorbar riser clip off
@    s8 errorbar riser clip length 0.100000
@    s8 comment "/usr/users/iff_ns/biehl/Documents/ab40dls.dat"
@    s8 legend  "194 h"
@    s9 hidden false
@    s9 type xy
@    s9 symbol 0
@    s9 symbol size 1.000000
@    s9 symbol color 4
@    s9 symbol pattern 1
@    s9 symbol fill color 4
@    s9 symbol fill pattern 0
@    s9 symbol linewidth 1.0
@    s9 symbol linestyle 1
@    s9 symbol char 65
@    s9 symbol char font 0
@    s9 symbol skip 0
@    s9 line type 1
@    s9 line linestyle 1
@    s9 line linewidth 2.5
@    s9 line color 4
@    s9 line pattern 1
@    s9 baseline type 0
@    s9 baseline off
@    s9 dropline off
@    s9 fill type 0
@    s9 fill rule 0
@    s9 fill color 1
@    s9 fill pattern 1
@    s9 avalue off
@    s9 avalue type 2
@    s9 avalue char size 1.000000
@    s9 avalue font 0
@    s9 avalue color 1
@    s9 avalue rot 0
@    s9 avalue format general
@    s9 avalue prec 3
@    s9 avalue prepend ""
@    s9 avalue append ""
@    s9 avalue offset 0.000000 , 0.000000
@    s9 errorbar on
@    s9 errorbar place both
@    s9 errorbar color 4
@    s9 errorbar pattern 1
@    s9 errorbar size 1.000000
@    s9 errorbar linewidth 1.0
@    s9 errorbar linestyle 1
@    s9 errorbar riser linewidth 1.0
@    s9 errorbar riser linestyle 1
@    s9 errorbar riser clip off
@    s9 errorbar riser clip length 0.100000
@    s9 comment "/usr/users/iff_ns/biehl/Documents/ab40dls.dat"
@    s9 legend  "220 h"
@    s10 hidden false
@    s10 type xy
@    s10 symbol 0
@    s10 symbol size 1.000000
@    s10 symbol color 6
@    s10 symbol pattern 1
@    s10 symbol fill color 6
@    s10 symbol fill pattern 0
@    s10 symbol linewidth 1.0
@    s10 symbol linestyle 1
@    s10 symbol char 65
@    s10 symbol char font 0
@    s10 symbol skip 0
@    s10 line type 1
@    s10 line linestyle 2
@    s10 line linewidth 2.5
@    s10 line color 6
@    s10 line pattern 1
@    s10 baseline type 0
@    s10 baseline off
@    s10 dropline off
@    s10 fill type 0
@    s10 fill rule 0
@    s10 fill color 1
@    s10 fill pattern 1
@    s10 avalue off
@    s10 avalue type 2
@    s10 avalue char size 1.000000
@    s10 avalue font 0
@    s10 avalue color 1
@    s10 avalue rot 0
@    s10 avalue format general
@    s10 avalue prec 3
@    s10 avalue prepend ""
@    s10 avalue append ""
@    s10 avalue offset 0.000000 , 0.000000
@    s10 errorbar on
@    s10 errorbar place both
@    s10 errorbar color 6
@    s10 errorbar pattern 1
@    s10 errorbar size 1.000000
@    s10 errorbar linewidth 1.0
@    s10 errorbar linestyle 1
@    s10 errorbar riser linewidth 1.0
@    s10 errorbar riser linestyle 1
@    s10 errorbar riser clip off
@    s10 errorbar riser clip length 0.100000
@    s10 comment "/usr/users/iff_ns/biehl/Documents/ab40dls.dat"
@    s10 legend  "245 h"
@    s11 hidden false
@    s11 type xy
@    s11 symbol 0
@    s11 symbol size 1.000000
@    s11 symbol color 1
@    s11 symbol pattern 1
@    s11 symbol fill color 1
@    s11 symbol fill pattern 0
@    s11 symbol linewidth 1.0
@    s11 symbol linestyle 1
@    s11 symbol char 65
@    s11 symbol char font 0
@    s11 symbol skip 0
@    s11 line type 1
@    s11 line linestyle 3
@    s11 line linewidth 2.5
@    s11 line color 1
@    s11 line pattern 1
@    s11 baseline type 0
@    s11 baseline off
@    s11 dropline off
@    s11 fill type 0
@    s11 fill rule 0
@    s11 fill color 1
@    s11 fill pattern 1
@    s11 avalue off
@    s11 avalue type 2
@    s11 avalue char size 1.000000
@    s11 avalue font 0
@    s11 avalue color 1
@    s11 avalue rot 0
@    s11 avalue format general
@    s11 avalue prec 3
@    s11 avalue prepend ""
@    s11 avalue append ""
@    s11 avalue offset 0.000000 , 0.000000
@    s11 errorbar on
@    s11 errorbar place both
@    s11 errorbar color 1
@    s11 errorbar pattern 1
@    s11 errorbar size 1.000000
@    s11 errorbar linewidth 1.0
@    s11 errorbar linestyle 1
@    s11 errorbar riser linewidth 1.0
@    s11 errorbar riser linestyle 1
@    s11 errorbar riser clip off
@    s11 errorbar riser clip length 0.100000
@    s11 comment "/usr/users/iff_ns/biehl/Documents/ab40dls.dat"
@    s11 legend  "280 h"
@target G0.S0
@type xy
0.3 1
0.325 0.99830795
0.35 0.99830795
0.375 0.99661591
0.4 0.99492386
0.5 0.99492386
0.75 0.99323181
1 0.99153976
1.25 0.98984772
1.5 0.98984772
1.75 0.98984772
2 0.98984772
2.25 0.98984772
2.75 0.98815567
3.25 0.98815567
3.75 0.98815567
4.25 0.98646362
4.75 0.98646362
5.25 0.98646362
5.75 0.98646362
6.25 0.98477157
7.25 0.98477157
8.25 0.98307953
9.25 0.98307953
10.3 0.98307953
11.3 0.98138748
12.3 0.98138748
13.3 0.98138748
14.3 0.97969543
16.3 0.97800338
18.3 0.97800338
20.3 0.97631134
22.3 0.97631134
24.3 0.97461929
26.3 0.97292724
28.3 0.97292724
30.3 0.97292724
34.3 0.97123519
38.3 0.96954315
42.3 0.9678511
46.3 0.9678511
50.3 0.9678511
54.3 0.96615905
58.3 0.96615905
62.3 0.96446701
70.3 0.96446701
78.3 0.96277496
86.3 0.96277496
94.3 0.96108291
102 0.96108291
110 0.96108291
118 0.96108291
126 0.95939086
142 0.95939086
158 0.95769882
174 0.95769882
190 0.95769882
206 0.95600677
222 0.95600677
238 0.95431472
254 0.95431472
286 0.95262267
318 0.95262267
350 0.95093063
382 0.94923858
414 0.94923858
446 0.94754653
478 0.94585448
510 0.94585448
574 0.94416244
638 0.94077834
702 0.93908629
766 0.93739425
830 0.9357022
894 0.9323181
958 0.93062606
1020 0.92893401
1150 0.92385787
1280 0.91878173
1410 0.91539763
1530 0.91032149
1660 0.90524535
1790 0.9001692
1920 0.89509306
2050 0.89001692
2300 0.87986464
2560 0.8680203
2810 0.85617597
3070 0.84433164
3330 0.83248731
3580 0.82064298
3840 0.8071066
4090 0.79526227
4610 0.76988156
5120 0.7428088
5630 0.71742809
6140 0.69204738
6650 0.67005076
7170 0.6463621
7680 0.62605753
8190 0.60913706
9210 0.57698816
10200 0.55160745
11300 0.53468697
12300 0.52115059
13300 0.51269036
14300 0.50423012
15400 0.49915398
16400 0.49407783
18400 0.48392555
20500 0.47377327
22500 0.46531303
24600 0.45685279
26600 0.44839255
28700 0.44162437
30700 0.43485618
32800 0.42639594
36900 0.41285956
41000 0.39932318
45100 0.3857868
49200 0.36717428
53200 0.34856176
57300 0.33840948
61400 0.32994924
65500 0.31641286
73700 0.30118443
81900 0.27411168
90100 0.24703892
98300 0.2250423
106000 0.21489002
115000 0.18443316
123000 0.16142132
131000 0.11505922
147000 0
164000 0
180000 0
197000 0
&
@target G0.S1
@type xy
0.3 1
0.325 0.9978022
0.35 0.9978022
0.375 0.99120879
0.4 0.99120879
0.5 0.99120879
0.75 0.98461538
1 0.98241758
1.25 0.98241758
1.5 0.98021978
1.75 0.98021978
2 0.98021978
2.25 0.97802198
2.75 0.97582418
3.25 0.97582418
3.75 0.97362637
4.25 0.97142857
4.75 0.97142857
5.25 0.96923077
5.75 0.96923077
6.25 0.96923077
7.25 0.96483516
8.25 0.96483516
9.25 0.96043956
10.3 0.96043956
11.3 0.95824176
12.3 0.95604396
13.3 0.95384615
14.3 0.95164835
16.3 0.94945055
18.3 0.94505495
20.3 0.94285714
22.3 0.94065934
24.3 0.93846154
26.3 0.93626374
28.3 0.93406593
30.3 0.93186813
34.3 0.92747253
38.3 0.92527473
42.3 0.92307692
46.3 0.92087912
50.3 0.91868132
54.3 0.91648352
58.3 0.91428571
62.3 0.91428571
70.3 0.91208791
78.3 0.90989011
86.3 0.90769231
94.3 0.90769231
102 0.90549451
110 0.90549451
118 0.90549451
126 0.90549451
142 0.9032967
158 0.9032967
174 0.9032967
190 0.9010989
206 0.9010989
222 0.9010989
238 0.9010989
254 0.8989011
286 0.8989011
318 0.8967033
350 0.8967033
382 0.8967033
414 0.89450549
446 0.89450549
478 0.89230769
510 0.89230769
574 0.89010989
638 0.88791209
702 0.88571429
766 0.88571429
830 0.88351648
894 0.88131868
958 0.87912088
1020 0.87912088
1150 0.87472527
1280 0.87032967
1410 0.86813187
1530 0.86373626
1660 0.86153846
1790 0.85714286
1920 0.85274725
2050 0.85054945
2300 0.84175824
2560 0.83516484
2810 0.82857143
3070 0.81978022
3330 0.81098901
3580 0.8043956
3840 0.7956044
4090 0.78681319
4610 0.76923077
5120 0.75164835
5630 0.73406593
6140 0.71648352
6650 0.6967033
7170 0.67692308
7680 0.65934066
8190 0.63956044
9210 0.6021978
10200 0.56263736
11300 0.52747253
12300 0.49230769
13300 0.45934066
14300 0.42857143
15400 0.4021978
16400 0.37802198
18400 0.33846154
20500 0.30769231
22500 0.28571429
24600 0.27032967
26600 0.25934066
28700 0.25054945
30700 0.24395604
32800 0.23736264
36900 0.22417582
41000 0.21098901
45100 0.20087912
49200 0.18945055
53200 0.17692308
57300 0.16197802
61400 0.14593407
65500 0.12901099
73700 0.10879121
81900 0.10747253
90100 0.12593407
98300 0.14769231
106000 0.14549451
115000 0.11868132
123000 0.079120879
131000 0
147000 0
164000 0
180000 0
197000 0
&
@target G0.S2
@type xy
0.3 1
0.325 0.99831366
0.35 0.99662732
0.375 0.99831366
0.4 0.99831366
0.5 0.98988196
0.75 0.98819562
1 0.98482293
1.25 0.98313659
1.5 0.98145025
1.75 0.98145025
2 0.97976391
2.25 0.97807757
2.75 0.97639123
3.25 0.97470489
3.75 0.97301855
4.25 0.97133221
4.75 0.96964587
5.25 0.96795953
5.75 0.96627319
6.25 0.96290051
7.25 0.96121417
8.25 0.95784148
9.25 0.9544688
10.3 0.95109612
11.3 0.94940978
12.3 0.9460371
13.3 0.94266442
14.3 0.94097808
16.3 0.93591906
18.3 0.93086003
20.3 0.92748735
22.3 0.92242833
24.3 0.91905565
26.3 0.91568297
28.3 0.91399663
30.3 0.91062395
34.3 0.90556492
38.3 0.9005059
42.3 0.89713322
46.3 0.89376054
50.3 0.89038786
54.3 0.88870152
58.3 0.88532884
62.3 0.8836425
70.3 0.88026981
78.3 0.87858347
86.3 0.87689713
94.3 0.87521079
102 0.87352445
110 0.87352445
118 0.87183811
126 0.87183811
142 0.87015177
158 0.86846543
174 0.86846543
190 0.86677909
206 0.86677909
222 0.86677909
238 0.86509275
254 0.86509275
286 0.86340641
318 0.86172007
350 0.86172007
382 0.86003373
414 0.85834739
446 0.85834739
478 0.85666105
510 0.85666105
574 0.85328836
638 0.85328836
702 0.85160202
766 0.84991568
830 0.84822934
894 0.846543
958 0.84485666
1020 0.84317032
1150 0.83979764
1280 0.83642496
1410 0.83136594
1530 0.8296796
1660 0.82630691
1790 0.82462057
1920 0.82124789
2050 0.81787521
2300 0.81112985
2560 0.80607083
2810 0.8010118
3070 0.79595278
3330 0.78920742
3580 0.78583474
3840 0.78077572
4090 0.77571669
4610 0.76559865
5120 0.75716695
5630 0.7470489
6140 0.7386172
6650 0.7301855
7170 0.72175379
7680 0.71500843
8190 0.70657673
9210 0.69139966
10200 0.67790894
11300 0.66273187
12300 0.65092749
13300 0.63743676
14300 0.62563238
15400 0.61382799
16400 0.60202361
18400 0.58178752
20500 0.56155143
22500 0.54300169
24600 0.52613828
26600 0.50927487
28700 0.49409781
30700 0.47892074
32800 0.46543002
36900 0.44013491
41000 0.41652614
45100 0.39629005
49200 0.3777403
53200 0.3608769
57300 0.34569983
61400 0.33052277
65500 0.31703204
73700 0.29173693
81900 0.26644182
90100 0.24451939
98300 0.21922428
106000 0.19392917
115000 0.16644182
123000 0.13524452
131000 0.097807757
147000 0
164000 0
180000 0
197000 0
&
@target G0.S3
@type xy
0.3 1
0.325 1
0.35 0.99173554
0.375 0.99724518
0.4 0.98347107
0.5 0.98347107
0.75 0.97796143
1 0.97245179
1.25 0.96694215
1.5 0.96143251
1.75 0.95867769
2 0.95592287
2.25 0.95592287
2.75 0.9476584
3.25 0.94490358
3.75 0.93939394
4.25 0.9338843
4.75 0.93112948
5.25 0.92837466
5.75 0.92286501
6.25 0.91735537
7.25 0.90909091
8.25 0.90082645
9.25 0.89256198
10.3 0.88429752
11.3 0.87878788
12.3 0.87052342
13.3 0.86225895
14.3 0.85950413
16.3 0.84297521
18.3 0.83471074
20.3 0.82369146
22.3 0.81267218
24.3 0.80440771
26.3 0.79338843
28.3 0.78512397
30.3 0.7768595
34.3 0.7630854
38.3 0.74931129
42.3 0.74104683
46.3 0.73278237
50.3 0.72176309
54.3 0.71625344
58.3 0.7107438
62.3 0.70523416
70.3 0.6969697
78.3 0.69146006
86.3 0.68595041
94.3 0.68319559
102 0.68044077
110 0.67768595
118 0.67768595
126 0.67493113
142 0.67217631
158 0.67217631
174 0.67217631
190 0.66942149
206 0.66942149
222 0.66942149
238 0.66942149
254 0.66942149
286 0.66942149
318 0.66666667
350 0.66666667
382 0.66666667
414 0.66666667
446 0.66666667
478 0.66391185
510 0.66391185
574 0.66391185
638 0.66115702
702 0.66115702
766 0.66115702
830 0.6584022
894 0.6584022
958 0.6584022
1020 0.65564738
1150 0.65564738
1280 0.65289256
1410 0.65289256
1530 0.65013774
1660 0.64738292
1790 0.64738292
1920 0.6446281
2050 0.6446281
2300 0.64187328
2560 0.63911846
2810 0.63636364
3070 0.63360882
3330 0.63085399
3580 0.62809917
3840 0.62534435
4090 0.62258953
4610 0.61707989
5120 0.61432507
5630 0.60881543
6140 0.60330579
6650 0.60055096
7170 0.59504132
7680 0.5922865
8190 0.58677686
9210 0.58126722
10200 0.57300275
11300 0.56473829
12300 0.55922865
13300 0.55096419
14300 0.54545455
15400 0.5399449
16400 0.53443526
18400 0.52341598
20500 0.51239669
22500 0.50137741
24600 0.49311295
26600 0.48209366
28700 0.4738292
30700 0.46556474
32800 0.4600551
36900 0.44352617
41000 0.43250689
45100 0.41873278
49200 0.4077135
53200 0.39669421
57300 0.38567493
61400 0.37741047
65500 0.36639118
73700 0.34435262
81900 0.32506887
90100 0.30027548
98300 0.27548209
106000 0.25013774
115000 0.22121212
123000 0.18898072
131000 0.14931129
147000 0
164000 0
180000 0
197000 0
&
@target G0.S4
@type xy
0.3 1
0.325 0.99109792
0.35 0.9851632
0.375 0.98219585
0.4 0.97626113
0.5 0.97329377
0.75 0.96439169
1 0.95845697
1.25 0.95252226
1.5 0.9495549
1.75 0.94065282
2 0.9347181
2.25 0.9347181
2.75 0.92581602
3.25 0.91988131
3.75 0.91097923
4.25 0.90207715
4.75 0.89614243
5.25 0.88724036
5.75 0.87833828
6.25 0.87240356
7.25 0.86053412
8.25 0.84569733
9.25 0.83382789
10.3 0.8189911
11.3 0.80712166
12.3 0.79821958
13.3 0.78338279
14.3 0.77151335
16.3 0.75074184
18.3 0.72700297
20.3 0.70623145
22.3 0.6884273
24.3 0.67062315
26.3 0.65281899
28.3 0.6379822
30.3 0.6231454
34.3 0.59347181
38.3 0.56973294
42.3 0.54599407
46.3 0.52818991
50.3 0.5074184
54.3 0.4925816
58.3 0.47774481
62.3 0.46587537
70.3 0.44510386
78.3 0.4272997
86.3 0.41543027
94.3 0.40652819
102 0.40059347
110 0.39465875
118 0.38872404
126 0.38575668
142 0.38278932
158 0.37982196
174 0.37982196
190 0.3768546
206 0.3768546
222 0.3768546
238 0.37388724
254 0.37388724
286 0.37388724
318 0.37388724
350 0.37388724
382 0.37388724
414 0.37091988
446 0.37091988
478 0.37091988
510 0.37091988
574 0.37091988
638 0.37091988
702 0.37091988
766 0.36795252
830 0.36795252
894 0.36795252
958 0.36795252
1020 0.36795252
1150 0.36498516
1280 0.36498516
1410 0.36498516
1530 0.3620178
1660 0.3620178
1790 0.3620178
1920 0.35905045
2050 0.35905045
2300 0.35905045
2560 0.35608309
2810 0.35311573
3070 0.35311573
3330 0.35014837
3580 0.35014837
3840 0.34718101
4090 0.34718101
4610 0.34421365
5120 0.34124629
5630 0.33827893
6140 0.33531157
6650 0.33234421
7170 0.33234421
7680 0.32937685
8190 0.3264095
9210 0.32047478
10200 0.31750742
11300 0.31454006
12300 0.30860534
13300 0.30563798
14300 0.30267062
15400 0.29970326
16400 0.29525223
18400 0.2884273
20500 0.28278932
22500 0.27715134
24600 0.27210682
26600 0.26735905
28700 0.26290801
30700 0.25905045
32800 0.25519288
36900 0.24777448
41000 0.24065282
45100 0.23382789
49200 0.22700297
53200 0.22077151
57300 0.2148368
61400 0.20919881
65500 0.2041543
73700 0.19495549
81900 0.1851632
90100 0.17507418
98300 0.16320475
106000 0.15074184
115000 0.1347181
123000 0.11454006
131000 0.091097923
147000 0
164000 0
180000 0
197000 0
&
@target G0.S5
@type xy
0.3 1
0.325 1.0065789
0.35 0.99342105
0.375 0.99780702
0.4 0.98026316
0.5 0.98684211
0.75 0.96929825
1 0.9627193
1.25 0.9627193
1.5 0.95175439
1.75 0.94736842
2 0.94078947
2.25 0.93859649
2.75 0.92763158
3.25 0.91885965
3.75 0.91008772
4.25 0.89912281
4.75 0.89035088
5.25 0.88157895
5.75 0.87280702
6.25 0.86403509
7.25 0.84868421
8.25 0.83333333
9.25 0.81578947
10.3 0.8004386
11.3 0.7872807
12.3 0.77192982
13.3 0.75657895
14.3 0.74122807
16.3 0.71491228
18.3 0.68859649
20.3 0.66447368
22.3 0.64035088
24.3 0.62061404
26.3 0.59868421
28.3 0.5745614
30.3 0.55701754
34.3 0.52192982
38.3 0.48903509
42.3 0.46052632
46.3 0.43201754
50.3 0.40570175
54.3 0.38596491
58.3 0.36403509
62.3 0.34868421
70.3 0.31578947
78.3 0.29166667
86.3 0.26973684
94.3 0.25438596
102 0.24122807
110 0.23026316
118 0.22368421
126 0.21929825
142 0.20964912
158 0.20570175
174 0.2004386
190 0.19802632
206 0.19649123
222 0.19671053
238 0.19627193
254 0.19605263
286 0.19517544
318 0.19429825
350 0.19429825
382 0.19407895
414 0.19385965
446 0.19276316
478 0.19429825
510 0.19276316
574 0.19166667
638 0.19276316
702 0.19276316
766 0.19144737
830 0.19035088
894 0.18947368
958 0.19013158
1020 0.19013158
1150 0.18925439
1280 0.18947368
1410 0.1877193
1530 0.1875
1660 0.1875
1790 0.18618421
1920 0.18662281
2050 0.18596491
2300 0.18508772
2560 0.18464912
2810 0.18486842
3070 0.18421053
3330 0.18289474
3580 0.18267544
3840 0.18201754
4090 0.18157895
4610 0.18004386
5120 0.17894737
5630 0.17719298
6140 0.17631579
6650 0.17653509
7170 0.1752193
7680 0.1745614
8190 0.17324561
9210 0.17017544
10200 0.16907895
11300 0.16820175
12300 0.16578947
13300 0.16381579
14300 0.1627193
15400 0.16118421
16400 0.15899123
18400 0.15679825
20500 0.15394737
22500 0.15109649
24600 0.14824561
26600 0.14627193
28700 0.14320175
30700 0.14122807
32800 0.13903509
36900 0.13442982
41000 0.13004386
45100 0.12631579
49200 0.12324561
53200 0.11973684
57300 0.11557018
61400 0.1129386
65500 0.10986842
73700 0.10394737
81900 0.098026316
90100 0.090350877
98300 0.08245614
106000 0.073026316
115000 0.064254386
123000 0.05372807
131000 0.041666667
147000 0
164000 0
180000 0
197000 0
&
@target G0.S6
@type xy
0.3 1
0.325 0.97478992
0.35 0.93907563
0.375 0.94747899
0.4 0.94957983
0.5 0.92226891
0.75 0.90546218
1 0.9012605
1.25 0.8907563
1.5 0.88445378
1.75 0.8802521
2 0.86764706
2.25 0.86344538
2.75 0.85084034
3.25 0.83403361
3.75 0.83613445
4.25 0.81722689
4.75 0.80462185
5.25 0.79411765
5.75 0.78781513
6.25 0.77310924
7.25 0.75
8.25 0.73109244
9.25 0.71638655
10.3 0.70168067
11.3 0.68067227
12.3 0.66176471
13.3 0.64495798
14.3 0.62815126
16.3 0.60084034
18.3 0.57352941
20.3 0.54831933
22.3 0.52310924
24.3 0.49789916
26.3 0.47478992
28.3 0.45588235
30.3 0.43907563
34.3 0.40336134
38.3 0.37394958
42.3 0.34243697
46.3 0.32352941
50.3 0.30252101
54.3 0.28781513
58.3 0.27521008
62.3 0.25420168
70.3 0.23109244
78.3 0.21428571
86.3 0.19663866
94.3 0.18781513
102 0.18004202
110 0.17058824
118 0.17289916
126 0.16323529
142 0.15840336
158 0.15546218
174 0.15609244
190 0.15315126
206 0.15168067
222 0.15084034
238 0.15147059
254 0.15021008
286 0.15210084
318 0.15105042
350 0.14915966
382 0.15063025
414 0.15042017
446 0.14726891
478 0.15042017
510 0.15
574 0.14789916
638 0.14684874
702 0.14726891
766 0.14684874
830 0.1447479
894 0.1447479
958 0.14411765
1020 0.14285714
1150 0.14138655
1280 0.14306723
1410 0.14180672
1530 0.14222689
1660 0.13970588
1790 0.14033613
1920 0.14012605
2050 0.13823529
2300 0.13970588
2560 0.13571429
2810 0.13487395
3070 0.13445378
3330 0.13529412
3580 0.13466387
3840 0.13109244
4090 0.13067227
4610 0.1289916
5120 0.12731092
5630 0.12542017
6140 0.12394958
6650 0.12142857
7170 0.12058824
7680 0.1197479
8190 0.11827731
9210 0.1144958
10200 0.11155462
11300 0.10987395
12300 0.10798319
13300 0.10483193
14300 0.10294118
15400 0.10105042
16400 0.098529412
18400 0.093907563
20500 0.090756303
22500 0.087605042
24600 0.08487395
26600 0.082142857
28700 0.078991597
30700 0.076890756
32800 0.073739496
36900 0.070798319
41000 0.065966387
45100 0.062815126
49200 0.058613445
53200 0.055672269
57300 0.05210084
61400 0.049579832
65500 0.046638655
73700 0.041386555
81900 0.039705882
90100 0.036344538
98300 0.030252101
106000 0.025420168
115000 0.024159664
123000 0.022268908
131000 0.016722689
147000 0
164000 0
180000 0
197000 0
&
@target G0.S7
@type xy
0.3 1
0.325 0.99804688
0.35 0.99609375
0.375 0.99804688
0.4 0.99414062
0.5 0.9921875
0.75 0.98242188
1 0.97460938
1.25 0.96875
1.5 0.9609375
1.75 0.95507812
2 0.94726562
2.25 0.94140625
2.75 0.9296875
3.25 0.91601562
3.75 0.90429688
4.25 0.89257812
4.75 0.88085938
5.25 0.87109375
5.75 0.859375
6.25 0.84765625
7.25 0.82617188
8.25 0.80664062
9.25 0.78710938
10.3 0.765625
11.3 0.74804688
12.3 0.73046875
13.3 0.71289062
14.3 0.6953125
16.3 0.66210938
18.3 0.6328125
20.3 0.60351562
22.3 0.57617188
24.3 0.55078125
26.3 0.52734375
28.3 0.50585938
30.3 0.484375
34.3 0.4453125
38.3 0.41015625
42.3 0.37890625
46.3 0.3515625
50.3 0.32617188
54.3 0.30273438
58.3 0.28320312
62.3 0.265625
70.3 0.23242188
78.3 0.20703125
86.3 0.18691406
94.3 0.16972656
102 0.15605469
110 0.14511719
118 0.13652344
126 0.12988281
142 0.11953125
158 0.11308594
174 0.10800781
190 0.10566406
206 0.10332031
222 0.10234375
238 0.10175781
254 0.10097656
286 0.099804688
318 0.099414062
350 0.097460937
382 0.096484375
414 0.095507812
446 0.095507812
478 0.095117188
510 0.09453125
574 0.092578125
638 0.091601562
702 0.091015625
766 0.088671875
830 0.088867188
894 0.08671875
958 0.086523437
1020 0.084570312
1150 0.08203125
1280 0.079296875
1410 0.076757812
1530 0.076757812
1660 0.074804687
1790 0.073242188
1920 0.073828125
2050 0.073046875
2300 0.072851562
2560 0.075585938
2810 0.078515625
3070 0.08203125
3330 0.085546875
3580 0.086914062
3840 0.0875
4090 0.08515625
4610 0.077929687
5120 0.06875
5630 0.064257812
6140 0.065625
6650 0.070898437
7170 0.077734375
7680 0.0796875
8190 0.074414063
9210 0.059570312
10200 0.062304687
11300 0.072851562
12300 0.0640625
13300 0.052148437
14300 0.060351562
15400 0.068164062
16400 0.057226563
18400 0.057617188
20500 0.050585937
22500 0.054882813
24600 0.045507813
26600 0.053320313
28700 0.042578125
30700 0.05078125
32800 0.045898438
36900 0.043945312
41000 0.042578125
45100 0.040429687
49200 0.0390625
53200 0.037890625
57300 0.036523437
61400 0.03515625
65500 0.033984375
73700 0.031640625
81900 0.029296875
90100 0.02734375
98300 0.024804687
106000 0.0234375
115000 0.019726562
123000 0.015742188
131000 0.011777344
147000 0
164000 0
180000 0
197000 0
&
@target G1.S0
@type xy
0.5 1.0074244
0.75 1.0024248
1 0.99992501
1.5 0.99492538
2 0.98742594
2.75 0.98242632
3.75 0.97242707
5.25 0.96242782
7.25 0.94742894
10.3 0.92993026
14.3 0.90993176
20.3 0.88493363
28.3 0.86243532
38.3 0.84493663
50.3 0.83243757
70.3 0.8199385
94.3 0.80993925
126 0.79994
174 0.78494113
238 0.76744244
318 0.74744394
414 0.72244582
574 0.679949
766 0.63245257
1020 0.57245707
1410 0.48746344
1920 0.38747094
2560 0.279979
3330 0.1799865
4610 0.08199385
6140 0.033247506
8910 0.010499213
11300 0
15400 -0.01399895
20500 -0.032247581
26600 -0.035747319
36900 -0.054245932
49200 -0.059245557
65500 -0.084243682
90100 -0.089743269
123000 -0.14058946
164000 -0.15748819
213000 -0.15748819
295000 -0.15748819
393000 -0.15748819
&
@target G1.S1
@type xy
0.5 1
0.75 0.99242424
1 0.98737374
1.5 0.97979798
2 0.97222222
2.75 0.96212121
3.75 0.94949495
5.25 0.93181818
7.25 0.91161616
10.3 0.88131313
14.3 0.8510101
20.3 0.81313131
28.3 0.77525253
38.3 0.74747475
50.3 0.72727273
70.3 0.70959596
94.3 0.6969697
126 0.68686869
174 0.67424242
238 0.65909091
318 0.63888889
414 0.61363636
574 0.57323232
766 0.52777778
1020 0.46717172
1410 0.38131313
1920 0.28030303
2560 0.17929293
3330 0.098232323
4610 0.037373737
6140 0.019444444
8910 0.011111111
11300 0
15400 -0.011363636
20500 -0.021212121
26600 -0.032828283
36900 -0.047474747
49200 -0.051515152
65500 -0.061616162
90100 -0.085353535
123000 -0.13383838
164000 -0.13383838
&
@target G1.S2
@type xy
0.5 1
0.75 0.99326599
1 0.98653199
1.5 0.97643098
2 0.96969697
2.75 0.95622896
3.75 0.94276094
5.25 0.92255892
7.25 0.8956229
10.3 0.86195286
14.3 0.82491582
20.3 0.78451178
28.3 0.74410774
38.3 0.71380471
50.3 0.69023569
70.3 0.67003367
94.3 0.65656566
126 0.64646465
174 0.62962963
238 0.60606061
318 0.58249158
414 0.55218855
574 0.5016835
766 0.44444444
1020 0.37373737
1410 0.27946128
1920 0.18181818
2560 0.1043771
3330 0.057239057
4610 0.033670034
6140 0.023569024
8910 0.013468013
11300 0
15400 -0.01010101
20500 -0.023569024
26600 -0.04040404
36900 -0.067340067
49200 -0.097643098
65500 -0.14814815
90100 -0.25521886
123000 -0.46565657
164000 -0.51851852
&
@target G1.S3
@type xy
0.5 1
0.75 0.99498747
1 0.98746867
1.5 0.97744361
2 0.96992481
2.75 0.95739348
3.75 0.94235589
5.25 0.92230576
7.25 0.89724311
10.3 0.86466165
14.3 0.82706767
20.3 0.78446115
28.3 0.74686717
38.3 0.71679198
50.3 0.69423559
70.3 0.67418546
94.3 0.66165414
126 0.64912281
174 0.63659148
238 0.61654135
318 0.59398496
414 0.56641604
574 0.52380952
766 0.47368421
1020 0.41102757
1410 0.32581454
1920 0.23558897
2560 0.15789474
3330 0.10526316
4610 0.067669173
6140 0.042606516
8910 0.022556391
11300 0
15400 -0.020050125
20500 -0.047619048
26600 -0.080200501
36900 -0.12280702
49200 -0.18045113
65500 -0.25062657
90100 -0.39097744
123000 -0.56766917
164000 -0.72932331
&
@target G1.S4
@type xy
0.5 1
0.75 0.99451353
1 0.98719824
1.5 0.97805413
2 0.9670812
2.75 0.95427944
3.75 0.93599122
5.25 0.91221653
7.25 0.88295538
10.3 0.84455011
14.3 0.8024872
20.3 0.75128018
28.3 0.70555962
38.3 0.66898317
50.3 0.64155084
70.3 0.61777615
94.3 0.60314557
126 0.59217264
174 0.57754206
238 0.55925384
318 0.53730797
414 0.50987564
574 0.46598391
766 0.41477688
1020 0.35076811
1410 0.26481346
1920 0.17520117
2560 0.10753475
3330 0.067300658
4610 0.043525969
6140 0.025237747
8910 0.013716167
11300 0
15400 -0.012801756
20500 -0.025054865
26600 -0.029261156
36900 -0.03621068
49200 -0.049561083
65500 -0.063094367
90100 -0.07479883
123000 -0.10680322
164000 -0.16861741
&
@target G1.S6
@type xy
0.5 1
0.75 0.99449794
1 0.98899587
1.5 0.98624484
2 0.98624484
2.75 0.98074278
3.75 0.97524072
5.25 0.96973865
7.25 0.96423659
10.3 0.95323246
14.3 0.94222834
20.3 0.93122421
28.3 0.91746905
38.3 0.90921596
50.3 0.90096286
70.3 0.88995873
94.3 0.88170564
126 0.87070151
174 0.85694635
238 0.83768913
318 0.81568088
414 0.78817056
574 0.74690509
766 0.69738652
1020 0.63961486
1410 0.55983494
1920 0.46905089
2560 0.37276479
3330 0.28198074
4610 0.16946355
6140 0.086382393
8910 0.031911967
11300 0
15400 -0.023933975
20500 -0.031361761
26600 -0.032737276
36900 -0.033287483
49200 -0.040440165
65500 -0.049793673
90100 -0.060797799
123000 -0.067152682
164000 -0.072022008
&
@target G1.S7
@type xy
0.5 1
0.75 0.9820949
1 0.96418979
1.5 0.94628469
2 0.92390331
2.75 0.89704566
3.75 0.86571173
5.25 0.81647269
7.25 0.76275739
10.3 0.69561325
14.3 0.62399284
20.3 0.54341987
28.3 0.47179946
38.3 0.42703671
50.3 0.39570278
70.3 0.36884512
94.3 0.35541629
126 0.34646374
174 0.34198747
238 0.34198747
318 0.33751119
414 0.33751119
574 0.33303491
766 0.32855864
1020 0.32408236
1410 0.31512981
1920 0.30438675
2560 0.28827216
3330 0.26544315
4610 0.2224709
6140 0.16472695
8910 0.091763653
11300 0
15400 -0.065353626
20500 -0.090868397
26600 -0.10008953
36900 -0.099239033
49200 -0.10344673
65500 -0.10993733
90100 -0.10980304
123000 -0.12712623
164000 -0.14145031
&
@target G1.S8
@type xy
0.5 1
0.75 0.97395833
1 0.9609375
1.5 0.94791667
2 0.93489583
2.75 0.91536458
3.75 0.89583333
5.25 0.86328125
7.25 0.83072917
10.3 0.78515625
14.3 0.74609375
20.3 0.70052083
28.3 0.66145833
38.3 0.63541667
50.3 0.61588542
70.3 0.60286458
94.3 0.59635417
126 0.59635417
174 0.58984375
238 0.58333333
318 0.57682292
414 0.5703125
574 0.56380208
766 0.55729167
1020 0.53776042
1410 0.51822917
1920 0.4921875
2560 0.46614583
3330 0.42382812
4610 0.35091146
6140 0.25846354
8910 0.14583333
11300 0
15400 -0.12565104
20500 -0.19010417
26600 -0.15286458
&
@target G1.S9
@type xy
0.5 1
0.75 0.98457742
1 0.97223936
1.5 0.94447872
2 0.91980259
2.75 0.88587292
3.75 0.8426897
5.25 0.7840839
7.25 0.71314004
10.3 0.62368908
14.3 0.53115361
20.3 0.42628007
28.3 0.33066009
38.3 0.25971622
50.3 0.21036397
70.3 0.16779766
94.3 0.14404688
126 0.13047502
174 0.12214682
238 0.12029611
318 0.11813695
414 0.11752005
574 0.11628624
766 0.11412708
1020 0.11165947
1410 0.10795805
1920 0.10271437
2560 0.096853794
3330 0.090067859
4610 0.073411474
6140 0.051511413
8910 0.028377545
11300 0
15400 -0.019031462
20500 -0.03229488
26600 -0.031492906
36900 -0.034639112
49200 -0.034577421
&
@target G1.S10
@type xy
0.5 1
0.75 0.98573757
1 0.97147514
1.5 0.94702526
2 0.92461288
2.75 0.88997555
3.75 0.84718826
5.25 0.79013855
7.25 0.7208639
10.3 0.63121434
14.3 0.53748981
20.3 0.43154034
28.3 0.33577832
38.3 0.2603912
50.3 0.20537897
70.3 0.15770171
94.3 0.12958435
126 0.11145069
174 0.10187449
238 0.098410758
318 0.097392013
414 0.095150774
574 0.09209454
766 0.089853301
1020 0.085167074
1410 0.079258354
1920 0.072738386
2560 0.06601467
3330 0.060309698
4610 0.044417278
6140 0.023838631
8910 0.012428688
11300 0
15400 -0.0063162184
20500 -0.030969845
&
@target G1.S11
@type xy
0.5 1
0.75 0.98773119
1 0.97546238
1.5 0.95399196
2 0.93558875
2.75 0.90798393
3.75 0.8711775
5.25 0.81903506
7.25 0.75769101
10.3 0.67794375
14.3 0.58592768
20.3 0.47857559
28.3 0.37735791
38.3 0.29454345
50.3 0.2301322
70.3 0.17124191
94.3 0.13566236
126 0.11327178
174 0.099776094
238 0.095482011
318 0.09394841
414 0.092721529
574 0.090574487
766 0.088734166
1020 0.086587124
1410 0.082599761
1920 0.078305677
2560 0.072171273
3330 0.066036868
4610 0.052541177
6140 0.034751403
8910 0.018495231
11300 0
15400 -0.0093856394
20500 -0.020672944
26600 -0.021654449
36900 -0.027512806
&
