# Supplementary material for: Monomeric Amyloid Beta Peptide in Hexafluoroisopropanol Detected by Small Angle Neutron Scattering
Source: PLoS One. 2016 Feb 26;11(2):e0150267. doi: 10.1371/journal.pone.0150267 (PMC4769228; doi:10.1371/journal.pone.0150267)
Supplement: S1 Dataset — (ZIP) [file pone.0150267.s001.zip › SANSDLS_abetaMonomers/figureS1_abeta40dfip.agr]

# Grace project file
#
@version 50122
@page size 453, 340
@page scroll 5%
@page inout 5%
@link page off
@map font 0 to "Times-Roman", "Times-Roman"
@map font 1 to "Times-Italic", "Times-Italic"
@map font 2 to "Times-Bold", "Times-Bold"
@map font 3 to "Times-BoldItalic", "Times-BoldItalic"
@map font 4 to "Helvetica", "Helvetica"
@map font 5 to "Helvetica-Oblique", "Helvetica-Oblique"
@map font 6 to "Helvetica-Bold", "Helvetica-Bold"
@map font 7 to "Helvetica-BoldOblique", "Helvetica-BoldOblique"
@map font 8 to "Courier", "Courier"
@map font 9 to "Courier-Oblique", "Courier-Oblique"
@map font 10 to "Courier-Bold", "Courier-Bold"
@map font 11 to "Courier-BoldOblique", "Courier-BoldOblique"
@map font 12 to "Symbol", "Symbol"
@map font 13 to "ZapfDingbats", "ZapfDingbats"
@map color 0 to (255, 255, 255), "white"
@map color 1 to (0, 0, 0), "black"
@map color 2 to (255, 0, 0), "red"
@map color 3 to (0, 255, 0), "green"
@map color 4 to (0, 0, 255), "blue"
@map color 5 to (255, 255, 0), "yellow"
@map color 6 to (188, 143, 143), "brown"
@map color 7 to (220, 220, 220), "grey"
@map color 8 to (148, 0, 211), "violet"
@map color 9 to (0, 255, 255), "cyan"
@map color 10 to (255, 0, 255), "magenta"
@map color 11 to (255, 165, 0), "orange"
@map color 12 to (114, 33, 188), "indigo"
@map color 13 to (103, 7, 72), "maroon"
@map color 14 to (64, 224, 208), "turquoise"
@map color 15 to (0, 139, 0), "green4"
@reference date 0
@date wrap off
@date wrap year 1950
@default linewidth 1.0
@default linestyle 1
@default color 1
@default pattern 1
@default font 0
@default char size 1.000000
@default symbol size 1.000000
@default sformat "%.8g"
@background color 0
@page background fill on
@timestamp off
@timestamp 0.03, 0.03
@timestamp color 1
@timestamp rot 0
@timestamp font 0
@timestamp char size 1.000000
@timestamp def "Tue Nov 10 13:57:24 2015"
@r0 off
@link r0 to g0
@r0 type above
@r0 linestyle 1
@r0 linewidth 1.0
@r0 color 1
@r0 line 0, 0, 0, 0
@r1 off
@link r1 to g0
@r1 type above
@r1 linestyle 1
@r1 linewidth 1.0
@r1 color 1
@r1 line 0, 0, 0, 0
@r2 off
@link r2 to g0
@r2 type above
@r2 linestyle 1
@r2 linewidth 1.0
@r2 color 1
@r2 line 0, 0, 0, 0
@r3 off
@link r3 to g0
@r3 type above
@r3 linestyle 1
@r3 linewidth 1.0
@r3 color 1
@r3 line 0, 0, 0, 0
@r4 off
@link r4 to g0
@r4 type above
@r4 linestyle 1
@r4 linewidth 1.0
@r4 color 1
@r4 line 0, 0, 0, 0
@g0 on
@g0 hidden false
@g0 type XY
@g0 stacked false
@g0 bar hgap 0.000000
@g0 fixedpoint off
@g0 fixedpoint type 0
@g0 fixedpoint xy 0.000000, 0.000000
@g0 fixedpoint format general general
@g0 fixedpoint prec 6, 6
@with g0
@    world 0.3, 0, 400000, 0.75
@    stack world 0, 0, 0, 0
@    znorm 1
@    view 0.250000, 0.150000, 1.282061, 0.850000
@    title ""
@    title font 0
@    title size 1.500000
@    title color 1
@    subtitle ""
@    subtitle font 0
@    subtitle size 1.000000
@    subtitle color 1
@    xaxes scale Logarithmic
@    yaxes scale Normal
@    xaxes invert off
@    yaxes invert off
@    xaxis  on
@    xaxis  type zero false
@    xaxis  offset 0.000000 , 0.000000
@    xaxis  bar on
@    xaxis  bar color 1
@    xaxis  bar linestyle 1
@    xaxis  bar linewidth 1.0
@    xaxis  label "\xt\f{} / \xm\f{}s"
@    xaxis  label layout para
@    xaxis  label place auto
@    xaxis  label char size 1.750000
@    xaxis  label font 0
@    xaxis  label color 1
@    xaxis  label place normal
@    xaxis  tick on
@    xaxis  tick major 10
@    xaxis  tick minor ticks 9
@    xaxis  tick default 6
@    xaxis  tick place rounded true
@    xaxis  tick in
@    xaxis  tick major size 1.000000
@    xaxis  tick major color 1
@    xaxis  tick major linewidth 1.0
@    xaxis  tick major linestyle 1
@    xaxis  tick major grid off
@    xaxis  tick minor color 1
@    xaxis  tick minor linewidth 1.0
@    xaxis  tick minor linestyle 1
@    xaxis  tick minor grid off
@    xaxis  tick minor size 0.500000
@    xaxis  ticklabel on
@    xaxis  ticklabel format power
@    xaxis  ticklabel prec 0
@    xaxis  ticklabel formula ""
@    xaxis  ticklabel append ""
@    xaxis  ticklabel prepend ""
@    xaxis  ticklabel angle 0
@    xaxis  ticklabel skip 0
@    xaxis  ticklabel stagger 0
@    xaxis  ticklabel place normal
@    xaxis  ticklabel offset auto
@    xaxis  ticklabel offset 0.000000 , 0.010000
@    xaxis  ticklabel start type auto
@    xaxis  ticklabel start 0.000000
@    xaxis  ticklabel stop type auto
@    xaxis  ticklabel stop 0.000000
@    xaxis  ticklabel char size 1.500000
@    xaxis  ticklabel font 0
@    xaxis  ticklabel color 1
@    xaxis  tick place both
@    xaxis  tick spec type none
@    yaxis  on
@    yaxis  type zero false
@    yaxis  offset 0.000000 , 0.000000
@    yaxis  bar on
@    yaxis  bar color 1
@    yaxis  bar linestyle 1
@    yaxis  bar linewidth 1.0
@    yaxis  label "correlation function"
@    yaxis  label layout para
@    yaxis  label place auto
@    yaxis  label char size 1.750000
@    yaxis  label font 0
@    yaxis  label color 1
@    yaxis  label place normal
@    yaxis  tick on
@    yaxis  tick major 0.1
@    yaxis  tick minor ticks 1
@    yaxis  tick default 6
@    yaxis  tick place rounded true
@    yaxis  tick in
@    yaxis  tick major size 1.000000
@    yaxis  tick major color 1
@    yaxis  tick major linewidth 1.0
@    yaxis  tick major linestyle 1
@    yaxis  tick major grid off
@    yaxis  tick minor color 1
@    yaxis  tick minor linewidth 1.0
@    yaxis  tick minor linestyle 1
@    yaxis  tick minor grid off
@    yaxis  tick minor size 0.500000
@    yaxis  ticklabel on
@    yaxis  ticklabel format decimal
@    yaxis  ticklabel prec 1
@    yaxis  ticklabel formula ""
@    yaxis  ticklabel append ""
@    yaxis  ticklabel prepend ""
@    yaxis  ticklabel angle 0
@    yaxis  ticklabel skip 0
@    yaxis  ticklabel stagger 0
@    yaxis  ticklabel place normal
@    yaxis  ticklabel offset auto
@    yaxis  ticklabel offset 0.000000 , 0.010000
@    yaxis  ticklabel start type auto
@    yaxis  ticklabel start 0.000000
@    yaxis  ticklabel stop type auto
@    yaxis  ticklabel stop 0.000000
@    yaxis  ticklabel char size 1.500000
@    yaxis  ticklabel font 0
@    yaxis  ticklabel color 1
@    yaxis  tick place both
@    yaxis  tick spec type none
@    altxaxis  off
@    altyaxis  off
@    legend on
@    legend loctype view
@    legend 1.08, 0.83
@    legend box color 1
@    legend box pattern 0
@    legend box linewidth 1.0
@    legend box linestyle 1
@    legend box fill color 0
@    legend box fill pattern 0
@    legend font 0
@    legend char size 1.500000
@    legend color 1
@    legend length 4
@    legend vgap 1
@    legend hgap 1
@    legend invert false
@    frame type 0
@    frame linestyle 1
@    frame linewidth 1.0
@    frame color 1
@    frame pattern 1
@    frame background color 0
@    frame background pattern 0
@    s0 hidden false
@    s0 type xy
@    s0 symbol 0
@    s0 symbol size 0.500000
@    s0 symbol color 1
@    s0 symbol pattern 1
@    s0 symbol fill color 1
@    s0 symbol fill pattern 1
@    s0 symbol linewidth 1.0
@    s0 symbol linestyle 1
@    s0 symbol char 65
@    s0 symbol char font 0
@    s0 symbol skip 0
@    s0 line type 1
@    s0 line linestyle 1
@    s0 line linewidth 2.0
@    s0 line color 1
@    s0 line pattern 1
@    s0 baseline type 0
@    s0 baseline off
@    s0 dropline off
@    s0 fill type 0
@    s0 fill rule 0
@    s0 fill color 1
@    s0 fill pattern 1
@    s0 avalue off
@    s0 avalue type 2
@    s0 avalue char size 1.000000
@    s0 avalue font 0
@    s0 avalue color 1
@    s0 avalue rot 0
@    s0 avalue format general
@    s0 avalue prec 3
@    s0 avalue prepend ""
@    s0 avalue append ""
@    s0 avalue offset 0.000000 , 0.000000
@    s0 errorbar on
@    s0 errorbar place both
@    s0 errorbar color 1
@    s0 errorbar pattern 1
@    s0 errorbar size 1.000000
@    s0 errorbar linewidth 1.0
@    s0 errorbar linestyle 1
@    s0 errorbar riser linewidth 1.0
@    s0 errorbar riser linestyle 1
@    s0 errorbar riser clip off
@    s0 errorbar riser clip length 0.100000
@    s0 comment "@name=abeta05.txt comment=Q I"
@    s0 legend  "0.5 h"
@    s1 hidden false
@    s1 type xy
@    s1 symbol 0
@    s1 symbol size 0.500000
@    s1 symbol color 2
@    s1 symbol pattern 1
@    s1 symbol fill color 2
@    s1 symbol fill pattern 1
@    s1 symbol linewidth 1.0
@    s1 symbol linestyle 1
@    s1 symbol char 65
@    s1 symbol char font 0
@    s1 symbol skip 0
@    s1 line type 1
@    s1 line linestyle 1
@    s1 line linewidth 2.0
@    s1 line color 2
@    s1 line pattern 1
@    s1 baseline type 0
@    s1 baseline off
@    s1 dropline off
@    s1 fill type 0
@    s1 fill rule 0
@    s1 fill color 1
@    s1 fill pattern 1
@    s1 avalue off
@    s1 avalue type 2
@    s1 avalue char size 1.000000
@    s1 avalue font 0
@    s1 avalue color 1
@    s1 avalue rot 0
@    s1 avalue format general
@    s1 avalue prec 3
@    s1 avalue prepend ""
@    s1 avalue append ""
@    s1 avalue offset 0.000000 , 0.000000
@    s1 errorbar on
@    s1 errorbar place both
@    s1 errorbar color 2
@    s1 errorbar pattern 1
@    s1 errorbar size 1.000000
@    s1 errorbar linewidth 1.0
@    s1 errorbar linestyle 1
@    s1 errorbar riser linewidth 1.0
@    s1 errorbar riser linestyle 1
@    s1 errorbar riser clip off
@    s1 errorbar riser clip length 0.100000
@    s1 comment "@name=abeta05.txt comment=Q I"
@    s1 legend  "25 h"
@    s2 hidden false
@    s2 type xy
@    s2 symbol 0
@    s2 symbol size 0.500000
@    s2 symbol color 15
@    s2 symbol pattern 1
@    s2 symbol fill color 15
@    s2 symbol fill pattern 1
@    s2 symbol linewidth 1.0
@    s2 symbol linestyle 1
@    s2 symbol char 65
@    s2 symbol char font 0
@    s2 symbol skip 0
@    s2 line type 1
@    s2 line linestyle 1
@    s2 line linewidth 2.0
@    s2 line color 15
@    s2 line pattern 1
@    s2 baseline type 0
@    s2 baseline off
@    s2 dropline off
@    s2 fill type 0
@    s2 fill rule 0
@    s2 fill color 1
@    s2 fill pattern 1
@    s2 avalue off
@    s2 avalue type 2
@    s2 avalue char size 1.000000
@    s2 avalue font 0
@    s2 avalue color 1
@    s2 avalue rot 0
@    s2 avalue format general
@    s2 avalue prec 3
@    s2 avalue prepend ""
@    s2 avalue append ""
@    s2 avalue offset 0.000000 , 0.000000
@    s2 errorbar on
@    s2 errorbar place both
@    s2 errorbar color 15
@    s2 errorbar pattern 1
@    s2 errorbar size 1.000000
@    s2 errorbar linewidth 1.0
@    s2 errorbar linestyle 1
@    s2 errorbar riser linewidth 1.0
@    s2 errorbar riser linestyle 1
@    s2 errorbar riser clip off
@    s2 errorbar riser clip length 0.100000
@    s2 comment "@name=abeta05.txt comment=Q I"
@    s2 legend  "49 h"
@    s3 hidden false
@    s3 type xy
@    s3 symbol 0
@    s3 symbol size 0.500000
@    s3 symbol color 4
@    s3 symbol pattern 1
@    s3 symbol fill color 4
@    s3 symbol fill pattern 1
@    s3 symbol linewidth 1.0
@    s3 symbol linestyle 1
@    s3 symbol char 65
@    s3 symbol char font 0
@    s3 symbol skip 0
@    s3 line type 1
@    s3 line linestyle 1
@    s3 line linewidth 2.0
@    s3 line color 4
@    s3 line pattern 1
@    s3 baseline type 0
@    s3 baseline off
@    s3 dropline off
@    s3 fill type 0
@    s3 fill rule 0
@    s3 fill color 1
@    s3 fill pattern 1
@    s3 avalue off
@    s3 avalue type 2
@    s3 avalue char size 1.000000
@    s3 avalue font 0
@    s3 avalue color 1
@    s3 avalue rot 0
@    s3 avalue format general
@    s3 avalue prec 3
@    s3 avalue prepend ""
@    s3 avalue append ""
@    s3 avalue offset 0.000000 , 0.000000
@    s3 errorbar on
@    s3 errorbar place both
@    s3 errorbar color 4
@    s3 errorbar pattern 1
@    s3 errorbar size 1.000000
@    s3 errorbar linewidth 1.0
@    s3 errorbar linestyle 1
@    s3 errorbar riser linewidth 1.0
@    s3 errorbar riser linestyle 1
@    s3 errorbar riser clip off
@    s3 errorbar riser clip length 0.100000
@    s3 comment "@name=abeta05.txt comment=Q I"
@    s3 legend  "74 h"
@    s4 hidden false
@    s4 type xy
@    s4 symbol 0
@    s4 symbol size 0.500000
@    s4 symbol color 13
@    s4 symbol pattern 1
@    s4 symbol fill color 13
@    s4 symbol fill pattern 1
@    s4 symbol linewidth 1.0
@    s4 symbol linestyle 1
@    s4 symbol char 65
@    s4 symbol char font 0
@    s4 symbol skip 0
@    s4 line type 1
@    s4 line linestyle 1
@    s4 line linewidth 2.0
@    s4 line color 13
@    s4 line pattern 1
@    s4 baseline type 0
@    s4 baseline off
@    s4 dropline off
@    s4 fill type 0
@    s4 fill rule 0
@    s4 fill color 1
@    s4 fill pattern 1
@    s4 avalue off
@    s4 avalue type 2
@    s4 avalue char size 1.000000
@    s4 avalue font 0
@    s4 avalue color 1
@    s4 avalue rot 0
@    s4 avalue format general
@    s4 avalue prec 3
@    s4 avalue prepend ""
@    s4 avalue append ""
@    s4 avalue offset 0.000000 , 0.000000
@    s4 errorbar on
@    s4 errorbar place both
@    s4 errorbar color 13
@    s4 errorbar pattern 1
@    s4 errorbar size 1.000000
@    s4 errorbar linewidth 1.0
@    s4 errorbar linestyle 1
@    s4 errorbar riser linewidth 1.0
@    s4 errorbar riser linestyle 1
@    s4 errorbar riser clip off
@    s4 errorbar riser clip length 0.100000
@    s4 comment "@name=abeta05.txt comment=Q I"
@    s4 legend  "98 h"
@    s5 hidden false
@    s5 type xy
@    s5 symbol 0
@    s5 symbol size 0.500000
@    s5 symbol color 6
@    s5 symbol pattern 1
@    s5 symbol fill color 6
@    s5 symbol fill pattern 1
@    s5 symbol linewidth 1.0
@    s5 symbol linestyle 1
@    s5 symbol char 65
@    s5 symbol char font 0
@    s5 symbol skip 0
@    s5 line type 1
@    s5 line linestyle 1
@    s5 line linewidth 2.0
@    s5 line color 6
@    s5 line pattern 1
@    s5 baseline type 0
@    s5 baseline off
@    s5 dropline off
@    s5 fill type 0
@    s5 fill rule 0
@    s5 fill color 1
@    s5 fill pattern 1
@    s5 avalue off
@    s5 avalue type 2
@    s5 avalue char size 1.000000
@    s5 avalue font 0
@    s5 avalue color 1
@    s5 avalue rot 0
@    s5 avalue format general
@    s5 avalue prec 3
@    s5 avalue prepend ""
@    s5 avalue append ""
@    s5 avalue offset 0.000000 , 0.000000
@    s5 errorbar on
@    s5 errorbar place both
@    s5 errorbar color 6
@    s5 errorbar pattern 1
@    s5 errorbar size 1.000000
@    s5 errorbar linewidth 1.0
@    s5 errorbar linestyle 1
@    s5 errorbar riser linewidth 1.0
@    s5 errorbar riser linestyle 1
@    s5 errorbar riser clip off
@    s5 errorbar riser clip length 0.100000
@    s5 comment "@name=abeta05.txt comment=Q I"
@    s5 legend  "147 h"
@    s6 hidden false
@    s6 type xy
@    s6 symbol 0
@    s6 symbol size 0.500000
@    s6 symbol color 8
@    s6 symbol pattern 1
@    s6 symbol fill color 8
@    s6 symbol fill pattern 1
@    s6 symbol linewidth 1.0
@    s6 symbol linestyle 1
@    s6 symbol char 65
@    s6 symbol char font 0
@    s6 symbol skip 0
@    s6 line type 1
@    s6 line linestyle 1
@    s6 line linewidth 2.0
@    s6 line color 8
@    s6 line pattern 1
@    s6 baseline type 0
@    s6 baseline off
@    s6 dropline off
@    s6 fill type 0
@    s6 fill rule 0
@    s6 fill color 1
@    s6 fill pattern 1
@    s6 avalue off
@    s6 avalue type 2
@    s6 avalue char size 1.000000
@    s6 avalue font 0
@    s6 avalue color 1
@    s6 avalue rot 0
@    s6 avalue format general
@    s6 avalue prec 3
@    s6 avalue prepend ""
@    s6 avalue append ""
@    s6 avalue offset 0.000000 , 0.000000
@    s6 errorbar on
@    s6 errorbar place both
@    s6 errorbar color 8
@    s6 errorbar pattern 1
@    s6 errorbar size 1.000000
@    s6 errorbar linewidth 1.0
@    s6 errorbar linestyle 1
@    s6 errorbar riser linewidth 1.0
@    s6 errorbar riser linestyle 1
@    s6 errorbar riser clip off
@    s6 errorbar riser clip length 0.100000
@    s6 comment "@name=abeta05.txt comment=Q I"
@    s6 legend  "170 h"
@    s7 hidden false
@    s7 type xy
@    s7 symbol 0
@    s7 symbol size 0.500000
@    s7 symbol color 14
@    s7 symbol pattern 1
@    s7 symbol fill color 14
@    s7 symbol fill pattern 1
@    s7 symbol linewidth 1.0
@    s7 symbol linestyle 1
@    s7 symbol char 65
@    s7 symbol char font 0
@    s7 symbol skip 0
@    s7 line type 1
@    s7 line linestyle 1
@    s7 line linewidth 2.0
@    s7 line color 14
@    s7 line pattern 1
@    s7 baseline type 0
@    s7 baseline off
@    s7 dropline off
@    s7 fill type 0
@    s7 fill rule 0
@    s7 fill color 1
@    s7 fill pattern 1
@    s7 avalue off
@    s7 avalue type 2
@    s7 avalue char size 1.000000
@    s7 avalue font 0
@    s7 avalue color 1
@    s7 avalue rot 0
@    s7 avalue format general
@    s7 avalue prec 3
@    s7 avalue prepend ""
@    s7 avalue append ""
@    s7 avalue offset 0.000000 , 0.000000
@    s7 errorbar on
@    s7 errorbar place both
@    s7 errorbar color 14
@    s7 errorbar pattern 1
@    s7 errorbar size 1.000000
@    s7 errorbar linewidth 1.0
@    s7 errorbar linestyle 1
@    s7 errorbar riser linewidth 1.0
@    s7 errorbar riser linestyle 1
@    s7 errorbar riser clip off
@    s7 errorbar riser clip length 0.100000
@    s7 comment "@name=abeta05.txt comment=Q I"
@    s7 legend  "194 h"
@    s8 hidden false
@    s8 type xy
@    s8 symbol 0
@    s8 symbol size 0.500000
@    s8 symbol color 10
@    s8 symbol pattern 1
@    s8 symbol fill color 10
@    s8 symbol fill pattern 1
@    s8 symbol linewidth 1.0
@    s8 symbol linestyle 1
@    s8 symbol char 65
@    s8 symbol char font 0
@    s8 symbol skip 0
@    s8 line type 1
@    s8 line linestyle 1
@    s8 line linewidth 2.0
@    s8 line color 10
@    s8 line pattern 1
@    s8 baseline type 0
@    s8 baseline off
@    s8 dropline off
@    s8 fill type 0
@    s8 fill rule 0
@    s8 fill color 1
@    s8 fill pattern 1
@    s8 avalue off
@    s8 avalue type 2
@    s8 avalue char size 1.000000
@    s8 avalue font 0
@    s8 avalue color 1
@    s8 avalue rot 0
@    s8 avalue format general
@    s8 avalue prec 3
@    s8 avalue prepend ""
@    s8 avalue append ""
@    s8 avalue offset 0.000000 , 0.000000
@    s8 errorbar on
@    s8 errorbar place both
@    s8 errorbar color 10
@    s8 errorbar pattern 1
@    s8 errorbar size 1.000000
@    s8 errorbar linewidth 1.0
@    s8 errorbar linestyle 1
@    s8 errorbar riser linewidth 1.0
@    s8 errorbar riser linestyle 1
@    s8 errorbar riser clip off
@    s8 errorbar riser clip length 0.100000
@    s8 comment "@name=abeta05.txt comment=Q I"
@    s8 legend  "220 h"
@    s9 hidden false
@    s9 type xy
@    s9 symbol 0
@    s9 symbol size 0.500000
@    s9 symbol color 11
@    s9 symbol pattern 1
@    s9 symbol fill color 11
@    s9 symbol fill pattern 1
@    s9 symbol linewidth 1.0
@    s9 symbol linestyle 1
@    s9 symbol char 65
@    s9 symbol char font 0
@    s9 symbol skip 0
@    s9 line type 1
@    s9 line linestyle 1
@    s9 line linewidth 2.0
@    s9 line color 11
@    s9 line pattern 1
@    s9 baseline type 0
@    s9 baseline off
@    s9 dropline off
@    s9 fill type 0
@    s9 fill rule 0
@    s9 fill color 1
@    s9 fill pattern 1
@    s9 avalue off
@    s9 avalue type 2
@    s9 avalue char size 1.000000
@    s9 avalue font 0
@    s9 avalue color 1
@    s9 avalue rot 0
@    s9 avalue format general
@    s9 avalue prec 3
@    s9 avalue prepend ""
@    s9 avalue append ""
@    s9 avalue offset 0.000000 , 0.000000
@    s9 errorbar on
@    s9 errorbar place both
@    s9 errorbar color 11
@    s9 errorbar pattern 1
@    s9 errorbar size 1.000000
@    s9 errorbar linewidth 1.0
@    s9 errorbar linestyle 1
@    s9 errorbar riser linewidth 1.0
@    s9 errorbar riser linestyle 1
@    s9 errorbar riser clip off
@    s9 errorbar riser clip length 0.100000
@    s9 comment "@name=abeta05.txt comment=Q I"
@    s9 legend  "245 h"
@    s10 hidden false
@    s10 type xy
@    s10 symbol 0
@    s10 symbol size 0.500000
@    s10 symbol color 12
@    s10 symbol pattern 1
@    s10 symbol fill color 12
@    s10 symbol fill pattern 1
@    s10 symbol linewidth 1.0
@    s10 symbol linestyle 1
@    s10 symbol char 65
@    s10 symbol char font 0
@    s10 symbol skip 0
@    s10 line type 1
@    s10 line linestyle 1
@    s10 line linewidth 2.0
@    s10 line color 12
@    s10 line pattern 1
@    s10 baseline type 0
@    s10 baseline off
@    s10 dropline off
@    s10 fill type 0
@    s10 fill rule 0
@    s10 fill color 1
@    s10 fill pattern 1
@    s10 avalue off
@    s10 avalue type 2
@    s10 avalue char size 1.000000
@    s10 avalue font 0
@    s10 avalue color 1
@    s10 avalue rot 0
@    s10 avalue format general
@    s10 avalue prec 3
@    s10 avalue prepend ""
@    s10 avalue append ""
@    s10 avalue offset 0.000000 , 0.000000
@    s10 errorbar on
@    s10 errorbar place both
@    s10 errorbar color 12
@    s10 errorbar pattern 1
@    s10 errorbar size 1.000000
@    s10 errorbar linewidth 1.0
@    s10 errorbar linestyle 1
@    s10 errorbar riser linewidth 1.0
@    s10 errorbar riser linestyle 1
@    s10 errorbar riser clip off
@    s10 errorbar riser clip length 0.100000
@    s10 comment "@name=abeta05.txt comment=Q I"
@    s10 legend  "280 h"
@target G0.S0
@type xy
0.5 0.466
0.75 0.464
1 0.463
1.5 0.461
2 0.458
2.75 0.456
3.75 0.452
5.25 0.448
7.25 0.442
10.3 0.435
14.3 0.427
20.3 0.417
28.3 0.408
38.3 0.401
50.3 0.396
70.3 0.391
94.3 0.387
126 0.383
174 0.377
238 0.37
318 0.362
414 0.352
574 0.335
766 0.316
1020 0.292
1410 0.258
1920 0.218
2560 0.175
3330 0.135
4610 0.0958
6140 0.0763
8910 0.0672
11300 0.063
15400 0.0574
20500 0.0501
26600 0.0487
36900 0.0413
49200 0.0393
65500 0.0293
90100 0.0271
123000 0.00676
164000 0
213000 0
295000 0
393000 0
&
@target G0.S1
@type xy
0.5 0.449
0.75 0.446
1 0.444
1.5 0.441
2 0.438
2.75 0.434
3.75 0.429
5.25 0.422
7.25 0.414
10.3 0.402
14.3 0.39
20.3 0.375
28.3 0.36
38.3 0.349
50.3 0.341
70.3 0.334
94.3 0.329
126 0.325
174 0.32
238 0.314
318 0.306
414 0.296
574 0.28
766 0.262
1020 0.238
1410 0.204
1920 0.164
2560 0.124
3330 0.0919
4610 0.0678
6140 0.0607
8910 0.0574
11300 0.053
15400 0.0485
20500 0.0446
26600 0.04
36900 0.0342
49200 0.0326
65500 0.0286
90100 0.0192
123000 0
164000 0
&
@target G0.S2
@type xy
0.5 0.451
0.75 0.449
1 0.447
1.5 0.444
2 0.442
2.75 0.438
3.75 0.434
5.25 0.428
7.25 0.42
10.3 0.41
14.3 0.399
20.3 0.387
28.3 0.375
38.3 0.366
50.3 0.359
70.3 0.353
94.3 0.349
126 0.346
174 0.341
238 0.334
318 0.327
414 0.318
574 0.303
766 0.286
1020 0.265
1410 0.237
1920 0.208
2560 0.185
3330 0.171
4610 0.164
6140 0.161
8910 0.158
11300 0.154
15400 0.151
20500 0.147
26600 0.142
36900 0.134
49200 0.125
65500 0.11
90100 0.0782
123000 0.0157
164000 0
&
@target G0.S3
@type xy
0.5 0.69
0.75 0.688
1 0.685
1.5 0.681
2 0.678
2.75 0.673
3.75 0.667
5.25 0.659
7.25 0.649
10.3 0.636
14.3 0.621
20.3 0.604
28.3 0.589
38.3 0.577
50.3 0.568
70.3 0.56
94.3 0.555
126 0.55
174 0.545
238 0.537
318 0.528
414 0.517
574 0.5
766 0.48
1020 0.455
1410 0.421
1920 0.385
2560 0.354
3330 0.333
4610 0.318
6140 0.308
8910 0.3
11300 0.291
15400 0.283
20500 0.272
26600 0.259
36900 0.242
49200 0.219
65500 0.191
90100 0.135
123000 0.0645
164000 0
&
@target G0.S4
@type xy
0.5 0.639
0.75 0.636
1 0.632
1.5 0.627
2 0.621
2.75 0.614
3.75 0.604
5.25 0.591
7.25 0.575
10.3 0.554
14.3 0.531
20.3 0.503
28.3 0.478
38.3 0.458
50.3 0.443
70.3 0.43
94.3 0.422
126 0.416
174 0.408
238 0.398
318 0.386
414 0.371
574 0.347
766 0.319
1020 0.284
1410 0.237
1920 0.188
2560 0.151
3330 0.129
4610 0.116
6140 0.106
8910 0.0997
11300 0.0922
15400 0.0852
20500 0.0785
26600 0.0762
36900 0.0724
49200 0.0651
65500 0.0577
90100 0.0513
123000 0.0338
164000 0
&
@target G0.S5
@type xy
0.5 0.397
0.75 0.395
1 0.393
1.5 0.392
2 0.392
2.75 0.39
3.75 0.388
5.25 0.386
7.25 0.384
10.3 0.38
14.3 0.376
20.3 0.372
28.3 0.367
38.3 0.364
50.3 0.361
70.3 0.357
94.3 0.354
126 0.35
174 0.345
238 0.338
318 0.33
414 0.32
574 0.305
766 0.287
1020 0.266
1410 0.237
1920 0.204
2560 0.169
3330 0.136
4610 0.0951
6140 0.0649
8910 0.0451
11300 0.0335
15400 0.0248
20500 0.0221
26600 0.0216
36900 0.0214
49200 0.0188
65500 0.0154
90100 0.0114
123000 0.00909
164000 0.00732
&
@target G0.S6
@type xy
0.5 0.255
0.75 0.251
1 0.247
1.5 0.243
2 0.238
2.75 0.232
3.75 0.225
5.25 0.214
7.25 0.202
10.3 0.187
14.3 0.171
20.3 0.153
28.3 0.137
38.3 0.127
50.3 0.12
70.3 0.114
94.3 0.111
126 0.109
174 0.108
238 0.108
318 0.107
414 0.107
574 0.106
766 0.105
1020 0.104
1410 0.102
1920 0.0996
2560 0.096
3330 0.0909
4610 0.0813
6140 0.0684
8910 0.0521
11300 0.0316
15400 0.017
20500 0.0113
26600 0.00924
36900 0.00943
49200 0.00849
65500 0.00704
90100 0.00707
123000 0.0032
164000 0
&
@target G0.S7
@type xy
0.5 0.186
0.75 0.182
1 0.18
1.5 0.178
2 0.176
2.75 0.173
3.75 0.17
5.25 0.165
7.25 0.16
10.3 0.153
14.3 0.147
20.3 0.14
28.3 0.134
38.3 0.13
50.3 0.127
70.3 0.125
94.3 0.124
126 0.124
174 0.123
238 0.122
318 0.121
414 0.12
574 0.119
766 0.118
1020 0.115
1410 0.112
1920 0.108
2560 0.104
3330 0.0975
4610 0.0863
6140 0.0721
8910 0.0548
11300 0.0324
15400 0.0131
20500 0.0032
26600 0.00892
36900 0.0108
49200 0.00455
65500 0
90100 0
&
@target G0.S8
@type xy
0.5 0.34
0.75 0.335
1 0.331
1.5 0.322
2 0.314
2.75 0.303
3.75 0.289
5.25 0.27
7.25 0.247
10.3 0.218
14.3 0.188
20.3 0.154
28.3 0.123
38.3 0.1
50.3 0.084
70.3 0.0702
94.3 0.0625
126 0.0581
174 0.0554
238 0.0548
318 0.0541
414 0.0539
574 0.0535
766 0.0528
1020 0.052
1410 0.0508
1920 0.0491
2560 0.0472
3330 0.045
4610 0.0396
6140 0.0325
8910 0.025
11300 0.0158
15400 0.00963
20500 0.00533
26600 0.00559
36900 0.00457
49200 0.00459
&
@target G0.S9
@type xy
0.5 0.506
0.75 0.499
1 0.492
1.5 0.48
2 0.469
2.75 0.452
3.75 0.431
5.25 0.403
7.25 0.369
10.3 0.325
14.3 0.279
20.3 0.227
28.3 0.18
38.3 0.143
50.3 0.116
70.3 0.0926
94.3 0.0788
126 0.0699
174 0.0652
238 0.0635
318 0.063
414 0.0619
574 0.0604
766 0.0593
1020 0.057
1410 0.0541
1920 0.0509
2560 0.0476
3330 0.0448
4610 0.037
6140 0.0269
8910 0.0213
11300 0.0152
15400 0.0121
20500 0
&
@target G0.S10
@type xy
0.5 0.335
0.75 0.331
1 0.327
1.5 0.32
2 0.314
2.75 0.305
3.75 0.293
5.25 0.276
7.25 0.256
10.3 0.23
14.3 0.2
20.3 0.165
28.3 0.132
38.3 0.105
50.3 0.084
70.3 0.0648
94.3 0.0532
126 0.0459
174 0.0415
238 0.0401
318 0.0396
414 0.0392
574 0.0385
766 0.0379
1020 0.0372
1410 0.0359
1920 0.0345
2560 0.0325
3330 0.0305
4610 0.0261
6140 0.0203
8910 0.015
11300 0.00897
15400 0.00591
20500 0.00223
26600 0.00191
36900 0
&
