# Supplementary material for: Monomeric Amyloid Beta Peptide in Hexafluoroisopropanol Detected by Small Angle Neutron Scattering
Source: PLoS One. 2016 Feb 26;11(2):e0150267. doi: 10.1371/journal.pone.0150267 (PMC4769228; doi:10.1371/journal.pone.0150267)
Supplement: S1 Dataset — (ZIP) [file pone.0150267.s001.zip › SANSDLS_abetaMonomers/figureS2_aab42indfip.agr]

# Grace project file
#
@version 50122
@page size 453, 340
@page scroll 5%
@page inout 5%
@link page off
@map font 0 to "Times-Roman", "Times-Roman"
@map font 1 to "Times-Italic", "Times-Italic"
@map font 2 to "Times-Bold", "Times-Bold"
@map font 3 to "Times-BoldItalic", "Times-BoldItalic"
@map font 4 to "Helvetica", "Helvetica"
@map font 5 to "Helvetica-Oblique", "Helvetica-Oblique"
@map font 6 to "Helvetica-Bold", "Helvetica-Bold"
@map font 7 to "Helvetica-BoldOblique", "Helvetica-BoldOblique"
@map font 8 to "Courier", "Courier"
@map font 9 to "Courier-Oblique", "Courier-Oblique"
@map font 10 to "Courier-Bold", "Courier-Bold"
@map font 11 to "Courier-BoldOblique", "Courier-BoldOblique"
@map font 12 to "Symbol", "Symbol"
@map font 13 to "ZapfDingbats", "ZapfDingbats"
@map color 0 to (255, 255, 255), "white"
@map color 1 to (0, 0, 0), "black"
@map color 2 to (255, 0, 0), "red"
@map color 3 to (0, 255, 0), "green"
@map color 4 to (0, 0, 255), "blue"
@map color 5 to (255, 255, 0), "yellow"
@map color 6 to (188, 143, 143), "brown"
@map color 7 to (220, 220, 220), "grey"
@map color 8 to (148, 0, 211), "violet"
@map color 9 to (0, 255, 255), "cyan"
@map color 10 to (255, 0, 255), "magenta"
@map color 11 to (255, 165, 0), "orange"
@map color 12 to (114, 33, 188), "indigo"
@map color 13 to (103, 7, 72), "maroon"
@map color 14 to (64, 224, 208), "turquoise"
@map color 15 to (0, 139, 0), "green4"
@reference date 0
@date wrap off
@date wrap year 1950
@default linewidth 1.0
@default linestyle 1
@default color 1
@default pattern 1
@default font 0
@default char size 1.000000
@default symbol size 1.000000
@default sformat "%.8g"
@background color 0
@page background fill on
@timestamp off
@timestamp 0.03, 0.03
@timestamp color 1
@timestamp rot 0
@timestamp font 0
@timestamp char size 1.000000
@timestamp def "Mon Dec 21 14:43:59 2015"
@r0 off
@link r0 to g0
@r0 type above
@r0 linestyle 1
@r0 linewidth 1.0
@r0 color 1
@r0 line 0, 0, 0, 0
@r1 off
@link r1 to g0
@r1 type above
@r1 linestyle 1
@r1 linewidth 1.0
@r1 color 1
@r1 line 0, 0, 0, 0
@r2 off
@link r2 to g0
@r2 type above
@r2 linestyle 1
@r2 linewidth 1.0
@r2 color 1
@r2 line 0, 0, 0, 0
@r3 off
@link r3 to g0
@r3 type above
@r3 linestyle 1
@r3 linewidth 1.0
@r3 color 1
@r3 line 0, 0, 0, 0
@r4 off
@link r4 to g0
@r4 type above
@r4 linestyle 1
@r4 linewidth 1.0
@r4 color 1
@r4 line 0, 0, 0, 0
@g0 on
@g0 hidden false
@g0 type XY
@g0 stacked false
@g0 bar hgap 0.000000
@g0 fixedpoint off
@g0 fixedpoint type 0
@g0 fixedpoint xy 0.000000, 0.000000
@g0 fixedpoint format general general
@g0 fixedpoint prec 6, 6
@with g0
@    world 0.1, 0, 500000, 0.65
@    stack world 0, 0, 0, 0
@    znorm 1
@    view 0.150000, 0.150000, 1.183333, 0.850000
@    title ""
@    title font 0
@    title size 1.500000
@    title color 1
@    subtitle ""
@    subtitle font 0
@    subtitle size 1.000000
@    subtitle color 1
@    xaxes scale Logarithmic
@    yaxes scale Normal
@    xaxes invert off
@    yaxes invert off
@    xaxis  on
@    xaxis  type zero false
@    xaxis  offset 0.000000 , 0.000000
@    xaxis  bar on
@    xaxis  bar color 1
@    xaxis  bar linestyle 1
@    xaxis  bar linewidth 1.0
@    xaxis  label "\xt\f{} / \xm\f{}s"
@    xaxis  label layout para
@    xaxis  label place auto
@    xaxis  label char size 1.750000
@    xaxis  label font 0
@    xaxis  label color 1
@    xaxis  label place normal
@    xaxis  tick on
@    xaxis  tick major 10
@    xaxis  tick minor ticks 9
@    xaxis  tick default 6
@    xaxis  tick place rounded true
@    xaxis  tick in
@    xaxis  tick major size 1.000000
@    xaxis  tick major color 1
@    xaxis  tick major linewidth 1.0
@    xaxis  tick major linestyle 1
@    xaxis  tick major grid off
@    xaxis  tick minor color 1
@    xaxis  tick minor linewidth 1.0
@    xaxis  tick minor linestyle 1
@    xaxis  tick minor grid off
@    xaxis  tick minor size 0.500000
@    xaxis  ticklabel on
@    xaxis  ticklabel format power
@    xaxis  ticklabel prec 0
@    xaxis  ticklabel formula ""
@    xaxis  ticklabel append ""
@    xaxis  ticklabel prepend ""
@    xaxis  ticklabel angle 0
@    xaxis  ticklabel skip 0
@    xaxis  ticklabel stagger 0
@    xaxis  ticklabel place normal
@    xaxis  ticklabel offset auto
@    xaxis  ticklabel offset 0.000000 , 0.010000
@    xaxis  ticklabel start type auto
@    xaxis  ticklabel start 0.000000
@    xaxis  ticklabel stop type auto
@    xaxis  ticklabel stop 0.000000
@    xaxis  ticklabel char size 1.500000
@    xaxis  ticklabel font 0
@    xaxis  ticklabel color 1
@    xaxis  tick place both
@    xaxis  tick spec type none
@    yaxis  on
@    yaxis  type zero false
@    yaxis  offset 0.000000 , 0.000000
@    yaxis  bar on
@    yaxis  bar color 1
@    yaxis  bar linestyle 1
@    yaxis  bar linewidth 1.0
@    yaxis  label "correlation function"
@    yaxis  label layout para
@    yaxis  label place auto
@    yaxis  label char size 1.750000
@    yaxis  label font 0
@    yaxis  label color 1
@    yaxis  label place normal
@    yaxis  tick on
@    yaxis  tick major 0.1
@    yaxis  tick minor ticks 1
@    yaxis  tick default 6
@    yaxis  tick place rounded true
@    yaxis  tick in
@    yaxis  tick major size 1.000000
@    yaxis  tick major color 1
@    yaxis  tick major linewidth 1.0
@    yaxis  tick major linestyle 1
@    yaxis  tick major grid off
@    yaxis  tick minor color 1
@    yaxis  tick minor linewidth 1.0
@    yaxis  tick minor linestyle 1
@    yaxis  tick minor grid off
@    yaxis  tick minor size 0.500000
@    yaxis  ticklabel on
@    yaxis  ticklabel format decimal
@    yaxis  ticklabel prec 1
@    yaxis  ticklabel formula ""
@    yaxis  ticklabel append ""
@    yaxis  ticklabel prepend ""
@    yaxis  ticklabel angle 0
@    yaxis  ticklabel skip 0
@    yaxis  ticklabel stagger 0
@    yaxis  ticklabel place normal
@    yaxis  ticklabel offset auto
@    yaxis  ticklabel offset 0.000000 , 0.010000
@    yaxis  ticklabel start type auto
@    yaxis  ticklabel start 0.000000
@    yaxis  ticklabel stop type auto
@    yaxis  ticklabel stop 0.000000
@    yaxis  ticklabel char size 1.500000
@    yaxis  ticklabel font 0
@    yaxis  ticklabel color 1
@    yaxis  tick place both
@    yaxis  tick spec type none
@    altxaxis  off
@    altyaxis  off
@    legend on
@    legend loctype view
@    legend 1, 0.83
@    legend box color 1
@    legend box pattern 0
@    legend box linewidth 1.0
@    legend box linestyle 1
@    legend box fill color 0
@    legend box fill pattern 0
@    legend font 0
@    legend char size 1.500000
@    legend color 1
@    legend length 4
@    legend vgap 1
@    legend hgap 1
@    legend invert false
@    frame type 0
@    frame linestyle 1
@    frame linewidth 1.0
@    frame color 1
@    frame pattern 1
@    frame background color 0
@    frame background pattern 0
@    s0 hidden false
@    s0 type xy
@    s0 symbol 0
@    s0 symbol size 0.500000
@    s0 symbol color 1
@    s0 symbol pattern 1
@    s0 symbol fill color 1
@    s0 symbol fill pattern 1
@    s0 symbol linewidth 1.0
@    s0 symbol linestyle 1
@    s0 symbol char 65
@    s0 symbol char font 0
@    s0 symbol skip 0
@    s0 line type 1
@    s0 line linestyle 1
@    s0 line linewidth 2.0
@    s0 line color 1
@    s0 line pattern 1
@    s0 baseline type 0
@    s0 baseline off
@    s0 dropline off
@    s0 fill type 0
@    s0 fill rule 0
@    s0 fill color 1
@    s0 fill pattern 1
@    s0 avalue off
@    s0 avalue type 2
@    s0 avalue char size 1.000000
@    s0 avalue font 0
@    s0 avalue color 1
@    s0 avalue rot 0
@    s0 avalue format general
@    s0 avalue prec 3
@    s0 avalue prepend ""
@    s0 avalue append ""
@    s0 avalue offset 0.000000 , 0.000000
@    s0 errorbar on
@    s0 errorbar place both
@    s0 errorbar color 1
@    s0 errorbar pattern 1
@    s0 errorbar size 1.000000
@    s0 errorbar linewidth 1.0
@    s0 errorbar linestyle 1
@    s0 errorbar riser linewidth 1.0
@    s0 errorbar riser linestyle 1
@    s0 errorbar riser clip off
@    s0 errorbar riser clip length 0.100000
@    s0 comment "@name=ab4205.txt comment=Q I"
@    s0 legend  "0.5 h"
@    s1 hidden false
@    s1 type xy
@    s1 symbol 0
@    s1 symbol size 0.500000
@    s1 symbol color 2
@    s1 symbol pattern 1
@    s1 symbol fill color 2
@    s1 symbol fill pattern 1
@    s1 symbol linewidth 1.0
@    s1 symbol linestyle 1
@    s1 symbol char 65
@    s1 symbol char font 0
@    s1 symbol skip 0
@    s1 line type 1
@    s1 line linestyle 1
@    s1 line linewidth 2.0
@    s1 line color 2
@    s1 line pattern 1
@    s1 baseline type 0
@    s1 baseline off
@    s1 dropline off
@    s1 fill type 0
@    s1 fill rule 0
@    s1 fill color 1
@    s1 fill pattern 1
@    s1 avalue off
@    s1 avalue type 2
@    s1 avalue char size 1.000000
@    s1 avalue font 0
@    s1 avalue color 1
@    s1 avalue rot 0
@    s1 avalue format general
@    s1 avalue prec 3
@    s1 avalue prepend ""
@    s1 avalue append ""
@    s1 avalue offset 0.000000 , 0.000000
@    s1 errorbar on
@    s1 errorbar place both
@    s1 errorbar color 2
@    s1 errorbar pattern 1
@    s1 errorbar size 1.000000
@    s1 errorbar linewidth 1.0
@    s1 errorbar linestyle 1
@    s1 errorbar riser linewidth 1.0
@    s1 errorbar riser linestyle 1
@    s1 errorbar riser clip off
@    s1 errorbar riser clip length 0.100000
@    s1 comment "@name=ab4205.txt comment=Q I"
@    s1 legend  "48 h"
@    s2 hidden false
@    s2 type xy
@    s2 symbol 0
@    s2 symbol size 0.500000
@    s2 symbol color 15
@    s2 symbol pattern 1
@    s2 symbol fill color 15
@    s2 symbol fill pattern 1
@    s2 symbol linewidth 1.0
@    s2 symbol linestyle 1
@    s2 symbol char 65
@    s2 symbol char font 0
@    s2 symbol skip 0
@    s2 line type 1
@    s2 line linestyle 1
@    s2 line linewidth 2.0
@    s2 line color 15
@    s2 line pattern 1
@    s2 baseline type 0
@    s2 baseline off
@    s2 dropline off
@    s2 fill type 0
@    s2 fill rule 0
@    s2 fill color 1
@    s2 fill pattern 1
@    s2 avalue off
@    s2 avalue type 2
@    s2 avalue char size 1.000000
@    s2 avalue font 0
@    s2 avalue color 1
@    s2 avalue rot 0
@    s2 avalue format general
@    s2 avalue prec 3
@    s2 avalue prepend ""
@    s2 avalue append ""
@    s2 avalue offset 0.000000 , 0.000000
@    s2 errorbar on
@    s2 errorbar place both
@    s2 errorbar color 15
@    s2 errorbar pattern 1
@    s2 errorbar size 1.000000
@    s2 errorbar linewidth 1.0
@    s2 errorbar linestyle 1
@    s2 errorbar riser linewidth 1.0
@    s2 errorbar riser linestyle 1
@    s2 errorbar riser clip off
@    s2 errorbar riser clip length 0.100000
@    s2 comment "@name=ab4205.txt comment=Q I"
@    s2 legend  "97 h"
@    s3 hidden false
@    s3 type xy
@    s3 symbol 0
@    s3 symbol size 0.500000
@    s3 symbol color 4
@    s3 symbol pattern 1
@    s3 symbol fill color 4
@    s3 symbol fill pattern 1
@    s3 symbol linewidth 1.0
@    s3 symbol linestyle 1
@    s3 symbol char 65
@    s3 symbol char font 0
@    s3 symbol skip 0
@    s3 line type 1
@    s3 line linestyle 1
@    s3 line linewidth 2.0
@    s3 line color 4
@    s3 line pattern 1
@    s3 baseline type 0
@    s3 baseline off
@    s3 dropline off
@    s3 fill type 0
@    s3 fill rule 0
@    s3 fill color 1
@    s3 fill pattern 1
@    s3 avalue off
@    s3 avalue type 2
@    s3 avalue char size 1.000000
@    s3 avalue font 0
@    s3 avalue color 1
@    s3 avalue rot 0
@    s3 avalue format general
@    s3 avalue prec 3
@    s3 avalue prepend ""
@    s3 avalue append ""
@    s3 avalue offset 0.000000 , 0.000000
@    s3 errorbar on
@    s3 errorbar place both
@    s3 errorbar color 4
@    s3 errorbar pattern 1
@    s3 errorbar size 1.000000
@    s3 errorbar linewidth 1.0
@    s3 errorbar linestyle 1
@    s3 errorbar riser linewidth 1.0
@    s3 errorbar riser linestyle 1
@    s3 errorbar riser clip off
@    s3 errorbar riser clip length 0.100000
@    s3 comment "@name=ab4205.txt comment=Q I"
@    s3 legend  "146 h"
@    s4 hidden false
@    s4 type xy
@    s4 symbol 0
@    s4 symbol size 0.500000
@    s4 symbol color 11
@    s4 symbol pattern 1
@    s4 symbol fill color 11
@    s4 symbol fill pattern 1
@    s4 symbol linewidth 1.0
@    s4 symbol linestyle 1
@    s4 symbol char 65
@    s4 symbol char font 0
@    s4 symbol skip 0
@    s4 line type 1
@    s4 line linestyle 1
@    s4 line linewidth 2.0
@    s4 line color 11
@    s4 line pattern 1
@    s4 baseline type 0
@    s4 baseline off
@    s4 dropline off
@    s4 fill type 0
@    s4 fill rule 0
@    s4 fill color 1
@    s4 fill pattern 1
@    s4 avalue off
@    s4 avalue type 2
@    s4 avalue char size 1.000000
@    s4 avalue font 0
@    s4 avalue color 1
@    s4 avalue rot 0
@    s4 avalue format general
@    s4 avalue prec 3
@    s4 avalue prepend ""
@    s4 avalue append ""
@    s4 avalue offset 0.000000 , 0.000000
@    s4 errorbar on
@    s4 errorbar place both
@    s4 errorbar color 11
@    s4 errorbar pattern 1
@    s4 errorbar size 1.000000
@    s4 errorbar linewidth 1.0
@    s4 errorbar linestyle 1
@    s4 errorbar riser linewidth 1.0
@    s4 errorbar riser linestyle 1
@    s4 errorbar riser clip off
@    s4 errorbar riser clip length 0.100000
@    s4 comment "@name=ab4205.txt comment=Q I"
@    s4 legend  "197 h"
@    s5 hidden false
@    s5 type xy
@    s5 symbol 0
@    s5 symbol size 0.500000
@    s5 symbol color 6
@    s5 symbol pattern 1
@    s5 symbol fill color 6
@    s5 symbol fill pattern 1
@    s5 symbol linewidth 1.0
@    s5 symbol linestyle 1
@    s5 symbol char 65
@    s5 symbol char font 0
@    s5 symbol skip 0
@    s5 line type 1
@    s5 line linestyle 1
@    s5 line linewidth 2.0
@    s5 line color 6
@    s5 line pattern 1
@    s5 baseline type 0
@    s5 baseline off
@    s5 dropline off
@    s5 fill type 0
@    s5 fill rule 0
@    s5 fill color 1
@    s5 fill pattern 1
@    s5 avalue off
@    s5 avalue type 2
@    s5 avalue char size 1.000000
@    s5 avalue font 0
@    s5 avalue color 1
@    s5 avalue rot 0
@    s5 avalue format general
@    s5 avalue prec 3
@    s5 avalue prepend ""
@    s5 avalue append ""
@    s5 avalue offset 0.000000 , 0.000000
@    s5 errorbar on
@    s5 errorbar place both
@    s5 errorbar color 6
@    s5 errorbar pattern 1
@    s5 errorbar size 1.000000
@    s5 errorbar linewidth 1.0
@    s5 errorbar linestyle 1
@    s5 errorbar riser linewidth 1.0
@    s5 errorbar riser linestyle 1
@    s5 errorbar riser clip off
@    s5 errorbar riser clip length 0.100000
@    s5 comment "@name=ab4205.txt comment=Q I"
@    s5 legend  "241 h"
@    s6 hidden false
@    s6 type xy
@    s6 symbol 0
@    s6 symbol size 0.500000
@    s6 symbol color 14
@    s6 symbol pattern 1
@    s6 symbol fill color 14
@    s6 symbol fill pattern 1
@    s6 symbol linewidth 1.0
@    s6 symbol linestyle 1
@    s6 symbol char 65
@    s6 symbol char font 0
@    s6 symbol skip 0
@    s6 line type 1
@    s6 line linestyle 1
@    s6 line linewidth 2.0
@    s6 line color 14
@    s6 line pattern 1
@    s6 baseline type 0
@    s6 baseline off
@    s6 dropline off
@    s6 fill type 0
@    s6 fill rule 0
@    s6 fill color 1
@    s6 fill pattern 1
@    s6 avalue off
@    s6 avalue type 2
@    s6 avalue char size 1.000000
@    s6 avalue font 0
@    s6 avalue color 1
@    s6 avalue rot 0
@    s6 avalue format general
@    s6 avalue prec 3
@    s6 avalue prepend ""
@    s6 avalue append ""
@    s6 avalue offset 0.000000 , 0.000000
@    s6 errorbar on
@    s6 errorbar place both
@    s6 errorbar color 14
@    s6 errorbar pattern 1
@    s6 errorbar size 1.000000
@    s6 errorbar linewidth 1.0
@    s6 errorbar linestyle 1
@    s6 errorbar riser linewidth 1.0
@    s6 errorbar riser linestyle 1
@    s6 errorbar riser clip off
@    s6 errorbar riser clip length 0.100000
@    s6 comment "@name=ab4205.txt comment=Q I"
@    s6 legend  "290 h"
@    s7 hidden false
@    s7 type xy
@    s7 symbol 0
@    s7 symbol size 0.500000
@    s7 symbol color 8
@    s7 symbol pattern 1
@    s7 symbol fill color 8
@    s7 symbol fill pattern 1
@    s7 symbol linewidth 1.0
@    s7 symbol linestyle 1
@    s7 symbol char 65
@    s7 symbol char font 0
@    s7 symbol skip 0
@    s7 line type 1
@    s7 line linestyle 1
@    s7 line linewidth 2.0
@    s7 line color 8
@    s7 line pattern 1
@    s7 baseline type 0
@    s7 baseline off
@    s7 dropline off
@    s7 fill type 0
@    s7 fill rule 0
@    s7 fill color 1
@    s7 fill pattern 1
@    s7 avalue off
@    s7 avalue type 2
@    s7 avalue char size 1.000000
@    s7 avalue font 0
@    s7 avalue color 1
@    s7 avalue rot 0
@    s7 avalue format general
@    s7 avalue prec 3
@    s7 avalue prepend ""
@    s7 avalue append ""
@    s7 avalue offset 0.000000 , 0.000000
@    s7 errorbar on
@    s7 errorbar place both
@    s7 errorbar color 8
@    s7 errorbar pattern 1
@    s7 errorbar size 1.000000
@    s7 errorbar linewidth 1.0
@    s7 errorbar linestyle 1
@    s7 errorbar riser linewidth 1.0
@    s7 errorbar riser linestyle 1
@    s7 errorbar riser clip off
@    s7 errorbar riser clip length 0.100000
@    s7 comment "@name=ab4205.txt comment=Q I"
@    s7 legend  "338 h"
@target G0.S0
@type xy
0.3 0.591
0.325 0.59
0.35 0.59
0.375 0.589
0.4 0.588
0.5 0.588
0.75 0.587
1 0.586
1.25 0.585
1.5 0.585
1.75 0.585
2 0.585
2.25 0.585
2.75 0.584
3.25 0.584
3.75 0.584
4.25 0.583
4.75 0.583
5.25 0.583
5.75 0.583
6.25 0.582
7.25 0.582
8.25 0.581
9.25 0.581
10.3 0.581
11.3 0.58
12.3 0.58
13.3 0.58
14.3 0.579
16.3 0.578
18.3 0.578
20.3 0.577
22.3 0.577
24.3 0.576
26.3 0.575
28.3 0.575
30.3 0.575
34.3 0.574
38.3 0.573
42.3 0.572
46.3 0.572
50.3 0.572
54.3 0.571
58.3 0.571
62.3 0.57
70.3 0.57
78.3 0.569
86.3 0.569
94.3 0.568
102 0.568
110 0.568
118 0.568
126 0.567
142 0.567
158 0.566
174 0.566
190 0.566
206 0.565
222 0.565
238 0.564
254 0.564
286 0.563
318 0.563
350 0.562
382 0.561
414 0.561
446 0.56
478 0.559
510 0.559
574 0.558
638 0.556
702 0.555
766 0.554
830 0.553
894 0.551
958 0.55
1020 0.549
1150 0.546
1280 0.543
1410 0.541
1530 0.538
1660 0.535
1790 0.532
1920 0.529
2050 0.526
2300 0.52
2560 0.513
2810 0.506
3070 0.499
3330 0.492
3580 0.485
3840 0.477
4090 0.47
4610 0.455
5120 0.439
5630 0.424
6140 0.409
6650 0.396
7170 0.382
7680 0.37
8190 0.36
9210 0.341
10200 0.326
11300 0.316
12300 0.308
13300 0.303
14300 0.298
15400 0.295
16400 0.292
18400 0.286
20500 0.28
22500 0.275
24600 0.27
26600 0.265
28700 0.261
30700 0.257
32800 0.252
36900 0.244
41000 0.236
45100 0.228
49200 0.217
53200 0.206
57300 0.2
61400 0.195
65500 0.187
73700 0.178
81900 0.162
90100 0.146
98300 0.133
106000 0.127
115000 0.109
123000 0.0954
131000 0.068
147000 0
164000 0
180000 0
197000 0
&
@target G0.S1
@type xy
0.3 0.455
0.325 0.454
0.35 0.454
0.375 0.451
0.4 0.451
0.5 0.451
0.75 0.448
1 0.447
1.25 0.447
1.5 0.446
1.75 0.446
2 0.446
2.25 0.445
2.75 0.444
3.25 0.444
3.75 0.443
4.25 0.442
4.75 0.442
5.25 0.441
5.75 0.441
6.25 0.441
7.25 0.439
8.25 0.439
9.25 0.437
10.3 0.437
11.3 0.436
12.3 0.435
13.3 0.434
14.3 0.433
16.3 0.432
18.3 0.43
20.3 0.429
22.3 0.428
24.3 0.427
26.3 0.426
28.3 0.425
30.3 0.424
34.3 0.422
38.3 0.421
42.3 0.42
46.3 0.419
50.3 0.418
54.3 0.417
58.3 0.416
62.3 0.416
70.3 0.415
78.3 0.414
86.3 0.413
94.3 0.413
102 0.412
110 0.412
118 0.412
126 0.412
142 0.411
158 0.411
174 0.411
190 0.41
206 0.41
222 0.41
238 0.41
254 0.409
286 0.409
318 0.408
350 0.408
382 0.408
414 0.407
446 0.407
478 0.406
510 0.406
574 0.405
638 0.404
702 0.403
766 0.403
830 0.402
894 0.401
958 0.4
1020 0.4
1150 0.398
1280 0.396
1410 0.395
1530 0.393
1660 0.392
1790 0.39
1920 0.388
2050 0.387
2300 0.383
2560 0.38
2810 0.377
3070 0.373
3330 0.369
3580 0.366
3840 0.362
4090 0.358
4610 0.35
5120 0.342
5630 0.334
6140 0.326
6650 0.317
7170 0.308
7680 0.3
8190 0.291
9210 0.274
10200 0.256
11300 0.24
12300 0.224
13300 0.209
14300 0.195
15400 0.183
16400 0.172
18400 0.154
20500 0.14
22500 0.13
24600 0.123
26600 0.118
28700 0.114
30700 0.111
32800 0.108
36900 0.102
41000 0.096
45100 0.0914
49200 0.0862
53200 0.0805
57300 0.0737
61400 0.0664
65500 0.0587
73700 0.0495
81900 0.0489
90100 0.0573
98300 0.0672
106000 0.0662
115000 0.054
123000 0.036
131000 0
147000 0
164000 0
180000 0
197000 0
&
@target G0.S2
@type xy
0.3 0.593
0.325 0.592
0.35 0.591
0.375 0.592
0.4 0.592
0.5 0.587
0.75 0.586
1 0.584
1.25 0.583
1.5 0.582
1.75 0.582
2 0.581
2.25 0.58
2.75 0.579
3.25 0.578
3.75 0.577
4.25 0.576
4.75 0.575
5.25 0.574
5.75 0.573
6.25 0.571
7.25 0.57
8.25 0.568
9.25 0.566
10.3 0.564
11.3 0.563
12.3 0.561
13.3 0.559
14.3 0.558
16.3 0.555
18.3 0.552
20.3 0.55
22.3 0.547
24.3 0.545
26.3 0.543
28.3 0.542
30.3 0.54
34.3 0.537
38.3 0.534
42.3 0.532
46.3 0.53
50.3 0.528
54.3 0.527
58.3 0.525
62.3 0.524
70.3 0.522
78.3 0.521
86.3 0.52
94.3 0.519
102 0.518
110 0.518
118 0.517
126 0.517
142 0.516
158 0.515
174 0.515
190 0.514
206 0.514
222 0.514
238 0.513
254 0.513
286 0.512
318 0.511
350 0.511
382 0.51
414 0.509
446 0.509
478 0.508
510 0.508
574 0.506
638 0.506
702 0.505
766 0.504
830 0.503
894 0.502
958 0.501
1020 0.5
1150 0.498
1280 0.496
1410 0.493
1530 0.492
1660 0.49
1790 0.489
1920 0.487
2050 0.485
2300 0.481
2560 0.478
2810 0.475
3070 0.472
3330 0.468
3580 0.466
3840 0.463
4090 0.46
4610 0.454
5120 0.449
5630 0.443
6140 0.438
6650 0.433
7170 0.428
7680 0.424
8190 0.419
9210 0.41
10200 0.402
11300 0.393
12300 0.386
13300 0.378
14300 0.371
15400 0.364
16400 0.357
18400 0.345
20500 0.333
22500 0.322
24600 0.312
26600 0.302
28700 0.293
30700 0.284
32800 0.276
36900 0.261
41000 0.247
45100 0.235
49200 0.224
53200 0.214
57300 0.205
61400 0.196
65500 0.188
73700 0.173
81900 0.158
90100 0.145
98300 0.13
106000 0.115
115000 0.0987
123000 0.0802
131000 0.058
147000 0
164000 0
180000 0
197000 0
&
@target G0.S3
@type xy
0.3 0.363
0.325 0.363
0.35 0.36
0.375 0.362
0.4 0.357
0.5 0.357
0.75 0.355
1 0.353
1.25 0.351
1.5 0.349
1.75 0.348
2 0.347
2.25 0.347
2.75 0.344
3.25 0.343
3.75 0.341
4.25 0.339
4.75 0.338
5.25 0.337
5.75 0.335
6.25 0.333
7.25 0.33
8.25 0.327
9.25 0.324
10.3 0.321
11.3 0.319
12.3 0.316
13.3 0.313
14.3 0.312
16.3 0.306
18.3 0.303
20.3 0.299
22.3 0.295
24.3 0.292
26.3 0.288
28.3 0.285
30.3 0.282
34.3 0.277
38.3 0.272
42.3 0.269
46.3 0.266
50.3 0.262
54.3 0.26
58.3 0.258
62.3 0.256
70.3 0.253
78.3 0.251
86.3 0.249
94.3 0.248
102 0.247
110 0.246
118 0.246
126 0.245
142 0.244
158 0.244
174 0.244
190 0.243
206 0.243
222 0.243
238 0.243
254 0.243
286 0.243
318 0.242
350 0.242
382 0.242
414 0.242
446 0.242
478 0.241
510 0.241
574 0.241
638 0.24
702 0.24
766 0.24
830 0.239
894 0.239
958 0.239
1020 0.238
1150 0.238
1280 0.237
1410 0.237
1530 0.236
1660 0.235
1790 0.235
1920 0.234
2050 0.234
2300 0.233
2560 0.232
2810 0.231
3070 0.23
3330 0.229
3580 0.228
3840 0.227
4090 0.226
4610 0.224
5120 0.223
5630 0.221
6140 0.219
6650 0.218
7170 0.216
7680 0.215
8190 0.213
9210 0.211
10200 0.208
11300 0.205
12300 0.203
13300 0.2
14300 0.198
15400 0.196
16400 0.194
18400 0.19
20500 0.186
22500 0.182
24600 0.179
26600 0.175
28700 0.172
30700 0.169
32800 0.167
36900 0.161
41000 0.157
45100 0.152
49200 0.148
53200 0.144
57300 0.14
61400 0.137
65500 0.133
73700 0.125
81900 0.118
90100 0.109
98300 0.1
106000 0.0908
115000 0.0803
123000 0.0686
131000 0.0542
147000 0
164000 0
180000 0
197000 0
&
@target G0.S4
@type xy
0.3 0.337
0.325 0.334
0.35 0.332
0.375 0.331
0.4 0.329
0.5 0.328
0.75 0.325
1 0.323
1.25 0.321
1.5 0.32
1.75 0.317
2 0.315
2.25 0.315
2.75 0.312
3.25 0.31
3.75 0.307
4.25 0.304
4.75 0.302
5.25 0.299
5.75 0.296
6.25 0.294
7.25 0.29
8.25 0.285
9.25 0.281
10.3 0.276
11.3 0.272
12.3 0.269
13.3 0.264
14.3 0.26
16.3 0.253
18.3 0.245
20.3 0.238
22.3 0.232
24.3 0.226
26.3 0.22
28.3 0.215
30.3 0.21
34.3 0.2
38.3 0.192
42.3 0.184
46.3 0.178
50.3 0.171
54.3 0.166
58.3 0.161
62.3 0.157
70.3 0.15
78.3 0.144
86.3 0.14
94.3 0.137
102 0.135
110 0.133
118 0.131
126 0.13
142 0.129
158 0.128
174 0.128
190 0.127
206 0.127
222 0.127
238 0.126
254 0.126
286 0.126
318 0.126
350 0.126
382 0.126
414 0.125
446 0.125
478 0.125
510 0.125
574 0.125
638 0.125
702 0.125
766 0.124
830 0.124
894 0.124
958 0.124
1020 0.124
1150 0.123
1280 0.123
1410 0.123
1530 0.122
1660 0.122
1790 0.122
1920 0.121
2050 0.121
2300 0.121
2560 0.12
2810 0.119
3070 0.119
3330 0.118
3580 0.118
3840 0.117
4090 0.117
4610 0.116
5120 0.115
5630 0.114
6140 0.113
6650 0.112
7170 0.112
7680 0.111
8190 0.11
9210 0.108
10200 0.107
11300 0.106
12300 0.104
13300 0.103
14300 0.102
15400 0.101
16400 0.0995
18400 0.0972
20500 0.0953
22500 0.0934
24600 0.0917
26600 0.0901
28700 0.0886
30700 0.0873
32800 0.086
36900 0.0835
41000 0.0811
45100 0.0788
49200 0.0765
53200 0.0744
57300 0.0724
61400 0.0705
65500 0.0688
73700 0.0657
81900 0.0624
90100 0.059
98300 0.055
106000 0.0508
115000 0.0454
123000 0.0386
131000 0.0307
147000 0
164000 0
180000 0
197000 0
&
@target G0.S5
@type xy
0.3 0.456
0.325 0.459
0.35 0.453
0.375 0.455
0.4 0.447
0.5 0.45
0.75 0.442
1 0.439
1.25 0.439
1.5 0.434
1.75 0.432
2 0.429
2.25 0.428
2.75 0.423
3.25 0.419
3.75 0.415
4.25 0.41
4.75 0.406
5.25 0.402
5.75 0.398
6.25 0.394
7.25 0.387
8.25 0.38
9.25 0.372
10.3 0.365
11.3 0.359
12.3 0.352
13.3 0.345
14.3 0.338
16.3 0.326
18.3 0.314
20.3 0.303
22.3 0.292
24.3 0.283
26.3 0.273
28.3 0.262
30.3 0.254
34.3 0.238
38.3 0.223
42.3 0.21
46.3 0.197
50.3 0.185
54.3 0.176
58.3 0.166
62.3 0.159
70.3 0.144
78.3 0.133
86.3 0.123
94.3 0.116
102 0.11
110 0.105
118 0.102
126 0.1
142 0.0956
158 0.0938
174 0.0914
190 0.0903
206 0.0896
222 0.0897
238 0.0895
254 0.0894
286 0.089
318 0.0886
350 0.0886
382 0.0885
414 0.0884
446 0.0879
478 0.0886
510 0.0879
574 0.0874
638 0.0879
702 0.0879
766 0.0873
830 0.0868
894 0.0864
958 0.0867
1020 0.0867
1150 0.0863
1280 0.0864
1410 0.0856
1530 0.0855
1660 0.0855
1790 0.0849
1920 0.0851
2050 0.0848
2300 0.0844
2560 0.0842
2810 0.0843
3070 0.084
3330 0.0834
3580 0.0833
3840 0.083
4090 0.0828
4610 0.0821
5120 0.0816
5630 0.0808
6140 0.0804
6650 0.0805
7170 0.0799
7680 0.0796
8190 0.079
9210 0.0776
10200 0.0771
11300 0.0767
12300 0.0756
13300 0.0747
14300 0.0742
15400 0.0735
16400 0.0725
18400 0.0715
20500 0.0702
22500 0.0689
24600 0.0676
26600 0.0667
28700 0.0653
30700 0.0644
32800 0.0634
36900 0.0613
41000 0.0593
45100 0.0576
49200 0.0562
53200 0.0546
57300 0.0527
61400 0.0515
65500 0.0501
73700 0.0474
81900 0.0447
90100 0.0412
98300 0.0376
106000 0.0333
115000 0.0293
123000 0.0245
131000 0.019
147000 0
164000 0
180000 0
197000 0
&
@target G0.S6
@type xy
0.3 0.476
0.325 0.464
0.35 0.447
0.375 0.451
0.4 0.452
0.5 0.439
0.75 0.431
1 0.429
1.25 0.424
1.5 0.421
1.75 0.419
2 0.413
2.25 0.411
2.75 0.405
3.25 0.397
3.75 0.398
4.25 0.389
4.75 0.383
5.25 0.378
5.75 0.375
6.25 0.368
7.25 0.357
8.25 0.348
9.25 0.341
10.3 0.334
11.3 0.324
12.3 0.315
13.3 0.307
14.3 0.299
16.3 0.286
18.3 0.273
20.3 0.261
22.3 0.249
24.3 0.237
26.3 0.226
28.3 0.217
30.3 0.209
34.3 0.192
38.3 0.178
42.3 0.163
46.3 0.154
50.3 0.144
54.3 0.137
58.3 0.131
62.3 0.121
70.3 0.11
78.3 0.102
86.3 0.0936
94.3 0.0894
102 0.0857
110 0.0812
118 0.0823
126 0.0777
142 0.0754
158 0.074
174 0.0743
190 0.0729
206 0.0722
222 0.0718
238 0.0721
254 0.0715
286 0.0724
318 0.0719
350 0.071
382 0.0717
414 0.0716
446 0.0701
478 0.0716
510 0.0714
574 0.0704
638 0.0699
702 0.0701
766 0.0699
830 0.0689
894 0.0689
958 0.0686
1020 0.068
1150 0.0673
1280 0.0681
1410 0.0675
1530 0.0677
1660 0.0665
1790 0.0668
1920 0.0667
2050 0.0658
2300 0.0665
2560 0.0646
2810 0.0642
3070 0.064
3330 0.0644
3580 0.0641
3840 0.0624
4090 0.0622
4610 0.0614
5120 0.0606
5630 0.0597
6140 0.059
6650 0.0578
7170 0.0574
7680 0.057
8190 0.0563
9210 0.0545
10200 0.0531
11300 0.0523
12300 0.0514
13300 0.0499
14300 0.049
15400 0.0481
16400 0.0469
18400 0.0447
20500 0.0432
22500 0.0417
24600 0.0404
26600 0.0391
28700 0.0376
30700 0.0366
32800 0.0351
36900 0.0337
41000 0.0314
45100 0.0299
49200 0.0279
53200 0.0265
57300 0.0248
61400 0.0236
65500 0.0222
73700 0.0197
81900 0.0189
90100 0.0173
98300 0.0144
106000 0.0121
115000 0.0115
123000 0.0106
131000 0.00796
147000 0
164000 0
180000 0
197000 0
&
@target G0.S7
@type xy
0.3 0.512
0.325 0.511
0.35 0.51
0.375 0.511
0.4 0.509
0.5 0.508
0.75 0.503
1 0.499
1.25 0.496
1.5 0.492
1.75 0.489
2 0.485
2.25 0.482
2.75 0.476
3.25 0.469
3.75 0.463
4.25 0.457
4.75 0.451
5.25 0.446
5.75 0.44
6.25 0.434
7.25 0.423
8.25 0.413
9.25 0.403
10.3 0.392
11.3 0.383
12.3 0.374
13.3 0.365
14.3 0.356
16.3 0.339
18.3 0.324
20.3 0.309
22.3 0.295
24.3 0.282
26.3 0.27
28.3 0.259
30.3 0.248
34.3 0.228
38.3 0.21
42.3 0.194
46.3 0.18
50.3 0.167
54.3 0.155
58.3 0.145
62.3 0.136
70.3 0.119
78.3 0.106
86.3 0.0957
94.3 0.0869
102 0.0799
110 0.0743
118 0.0699
126 0.0665
142 0.0612
158 0.0579
174 0.0553
190 0.0541
206 0.0529
222 0.0524
238 0.0521
254 0.0517
286 0.0511
318 0.0509
350 0.0499
382 0.0494
414 0.0489
446 0.0489
478 0.0487
510 0.0484
574 0.0474
638 0.0469
702 0.0466
766 0.0454
830 0.0455
894 0.0444
958 0.0443
1020 0.0433
1150 0.042
1280 0.0406
1410 0.0393
1530 0.0393
1660 0.0383
1790 0.0375
1920 0.0378
2050 0.0374
2300 0.0373
2560 0.0387
2810 0.0402
3070 0.042
3330 0.0438
3580 0.0445
3840 0.0448
4090 0.0436
4610 0.0399
5120 0.0352
5630 0.0329
6140 0.0336
6650 0.0363
7170 0.0398
7680 0.0408
8190 0.0381
9210 0.0305
10200 0.0319
11300 0.0373
12300 0.0328
13300 0.0267
14300 0.0309
15400 0.0349
16400 0.0293
18400 0.0295
20500 0.0259
22500 0.0281
24600 0.0233
26600 0.0273
28700 0.0218
30700 0.026
32800 0.0235
36900 0.0225
41000 0.0218
45100 0.0207
49200 0.02
53200 0.0194
57300 0.0187
61400 0.018
65500 0.0174
73700 0.0162
81900 0.015
90100 0.014
98300 0.0127
106000 0.012
115000 0.0101
123000 0.00806
131000 0.00603
147000 0
164000 0
180000 0
197000 0
&
