# Supplementary material for: Monomeric Amyloid Beta Peptide in Hexafluoroisopropanol Detected by Small Angle Neutron Scattering
Source: PLoS One. 2016 Feb 26;11(2):e0150267. doi: 10.1371/journal.pone.0150267 (PMC4769228; doi:10.1371/journal.pone.0150267)
Supplement: S1 Dataset — (ZIP) [file pone.0150267.s001.zip › SANSDLS_abetaMonomers/figureS3_MonomerswithSurfaceLayer2.agr]

# Grace project file
#
@version 50122
@page size 453, 453
@page scroll 5%
@page inout 5%
@link page off
@map font 0 to "Times-Roman", "Times-Roman"
@map font 1 to "Times-Italic", "Times-Italic"
@map font 2 to "Times-Bold", "Times-Bold"
@map font 3 to "Times-BoldItalic", "Times-BoldItalic"
@map font 4 to "Helvetica", "Helvetica"
@map font 5 to "Helvetica-Oblique", "Helvetica-Oblique"
@map font 6 to "Helvetica-Bold", "Helvetica-Bold"
@map font 7 to "Helvetica-BoldOblique", "Helvetica-BoldOblique"
@map font 8 to "Courier", "Courier"
@map font 9 to "Courier-Oblique", "Courier-Oblique"
@map font 10 to "Courier-Bold", "Courier-Bold"
@map font 11 to "Courier-BoldOblique", "Courier-BoldOblique"
@map font 12 to "Symbol", "Symbol"
@map font 13 to "ZapfDingbats", "ZapfDingbats"
@map color 0 to (255, 255, 255), "white"
@map color 1 to (0, 0, 0), "black"
@map color 2 to (255, 0, 0), "red"
@map color 3 to (0, 139, 0), "green4"
@map color 4 to (0, 0, 255), "blue"
@map color 5 to (0, 255, 0), "green"
@map color 6 to (188, 143, 143), "brown"
@map color 7 to (150, 150, 150), "dark_grey"
@map color 8 to (148, 0, 211), "violet"
@map color 9 to (255, 165, 0), "orange"
@map color 10 to (255, 0, 255), "magenta"
@map color 11 to (220, 220, 220), "grey"
@map color 12 to (114, 33, 188), "indigo"
@map color 13 to (103, 7, 72), "maroon"
@map color 14 to (64, 224, 208), "turquoise"
@map color 15 to (255, 255, 0), "yellow"
@reference date 0
@date wrap off
@date wrap year 1950
@default linewidth 1.0
@default linestyle 1
@default color 1
@default pattern 1
@default font 0
@default char size 1.000000
@default symbol size 0.500000
@default sformat "%16.8g"
@background color 0
@page background fill on
@timestamp off
@timestamp 0.03, 0.03
@timestamp color 1
@timestamp rot 0
@timestamp font 0
@timestamp char size 1.000000
@timestamp def "Fri Nov  6 13:08:24 2015"
@with string
@    string on
@    string loctype world
@    string g0
@    string -0.597068908826, 0.005677835609
@    string color 1
@    string rot 0
@    string font 1
@    string just 0
@    string char size 1.000000
@    string def "R\sg\N=1.58"
@with string
@    string on
@    string loctype world
@    string g0
@    string -0.604731316642, 0.00327560290783
@    string color 1
@    string rot 0
@    string font 1
@    string just 0
@    string char size 1.000000
@    string def "R\sg\N=1.46"
@with string
@    string on
@    string loctype world
@    string g0
@    string -0.598360655738, 0.00202122579544
@    string color 1
@    string rot 0
@    string font 1
@    string just 0
@    string char size 1.000000
@    string def "R\sg\N=1.29"
@with string
@    string on
@    string loctype world
@    string g0
@    string 0.088114754098, 0.000605066987
@    string color 1
@    string rot 0
@    string font 1
@    string just 0
@    string char size 1.000000
@    string def "R\sg\N=1.16"
@with string
@    string on
@    string loctype world
@    string g0
@    string 2.96618852459, 0.000457624151493
@    string color 1
@    string rot 0
@    string font 0
@    string just 0
@    string char size 1.500000
@    string def "A\xb\f{}\s1-42\N PDB 1IYT"
@with string
@    string on
@    string loctype world
@    string g0
@    string 0.943647540984, 5.69910950107e-05
@    string color 1
@    string rot 0
@    string font 0
@    string just 0
@    string char size 1.500000
@    string def "A\xb\f{}\s1-40\N PDB 1AML"
@r0 off
@link r0 to g0
@r0 type above
@r0 linestyle 1
@r0 linewidth 1.0
@r0 color 1
@r0 line 0, 0, 0, 0
@r1 off
@link r1 to g0
@r1 type above
@r1 linestyle 1
@r1 linewidth 1.0
@r1 color 1
@r1 line 0, 0, 0, 0
@r2 off
@link r2 to g0
@r2 type above
@r2 linestyle 1
@r2 linewidth 1.0
@r2 color 1
@r2 line 0, 0, 0, 0
@r3 off
@link r3 to g0
@r3 type above
@r3 linestyle 1
@r3 linewidth 1.0
@r3 color 1
@r3 line 0, 0, 0, 0
@r4 off
@link r4 to g0
@r4 type above
@r4 linestyle 1
@r4 linewidth 1.0
@r4 color 1
@r4 line 0, 0, 0, 0
@g0 on
@g0 hidden false
@g0 type XY
@g0 stacked false
@g0 bar hgap 0.000000
@g0 fixedpoint off
@g0 fixedpoint type 0
@g0 fixedpoint xy 0.000000, 0.000000
@g0 fixedpoint format general general
@g0 fixedpoint prec 6, 6
@with g0
@    world 0, 2e-05, 5, 0.01
@    stack world 0, 0, 0, 0
@    znorm 1
@    view 0.150000, 0.150000, 0.950000, 0.880000
@    title "Scattering of beta-amyloid configurations 1AML and 1IYL"
@    title font 0
@    title size 1.500000
@    title color 1
@    subtitle ""
@    subtitle font 0
@    subtitle size 1.000000
@    subtitle color 1
@    xaxes scale Normal
@    yaxes scale Logarithmic
@    xaxes invert off
@    yaxes invert off
@    xaxis  on
@    xaxis  type zero false
@    xaxis  offset 0.000000 , 0.000000
@    xaxis  bar on
@    xaxis  bar color 1
@    xaxis  bar linestyle 1
@    xaxis  bar linewidth 1.0
@    xaxis  label "Q / nm\S-1"
@    xaxis  label layout para
@    xaxis  label place auto
@    xaxis  label char size 1.750000
@    xaxis  label font 0
@    xaxis  label color 1
@    xaxis  label place normal
@    xaxis  tick on
@    xaxis  tick major 1
@    xaxis  tick minor ticks 1
@    xaxis  tick default 6
@    xaxis  tick place rounded true
@    xaxis  tick in
@    xaxis  tick major size 1.000000
@    xaxis  tick major color 1
@    xaxis  tick major linewidth 1.0
@    xaxis  tick major linestyle 1
@    xaxis  tick major grid off
@    xaxis  tick minor color 1
@    xaxis  tick minor linewidth 1.0
@    xaxis  tick minor linestyle 1
@    xaxis  tick minor grid off
@    xaxis  tick minor size 0.500000
@    xaxis  ticklabel on
@    xaxis  ticklabel format general
@    xaxis  ticklabel prec 5
@    xaxis  ticklabel formula ""
@    xaxis  ticklabel append ""
@    xaxis  ticklabel prepend ""
@    xaxis  ticklabel angle 0
@    xaxis  ticklabel skip 0
@    xaxis  ticklabel stagger 0
@    xaxis  ticklabel place normal
@    xaxis  ticklabel offset auto
@    xaxis  ticklabel offset 0.000000 , 0.010000
@    xaxis  ticklabel start type auto
@    xaxis  ticklabel start 0.000000
@    xaxis  ticklabel stop type auto
@    xaxis  ticklabel stop 0.000000
@    xaxis  ticklabel char size 1.500000
@    xaxis  ticklabel font 0
@    xaxis  ticklabel color 1
@    xaxis  tick place both
@    xaxis  tick spec type none
@    yaxis  on
@    yaxis  type zero false
@    yaxis  offset 0.000000 , 0.000000
@    yaxis  bar on
@    yaxis  bar color 1
@    yaxis  bar linestyle 1
@    yaxis  bar linewidth 1.0
@    yaxis  label "I(Q) / cm\S-1"
@    yaxis  label layout para
@    yaxis  label place auto
@    yaxis  label char size 1.750000
@    yaxis  label font 0
@    yaxis  label color 1
@    yaxis  label place normal
@    yaxis  tick on
@    yaxis  tick major 10
@    yaxis  tick minor ticks 9
@    yaxis  tick default 6
@    yaxis  tick place rounded true
@    yaxis  tick in
@    yaxis  tick major size 1.000000
@    yaxis  tick major color 1
@    yaxis  tick major linewidth 1.0
@    yaxis  tick major linestyle 1
@    yaxis  tick major grid off
@    yaxis  tick minor color 1
@    yaxis  tick minor linewidth 1.0
@    yaxis  tick minor linestyle 1
@    yaxis  tick minor grid off
@    yaxis  tick minor size 0.500000
@    yaxis  ticklabel on
@    yaxis  ticklabel format power
@    yaxis  ticklabel prec 0
@    yaxis  ticklabel formula ""
@    yaxis  ticklabel append ""
@    yaxis  ticklabel prepend ""
@    yaxis  ticklabel angle 0
@    yaxis  ticklabel skip 0
@    yaxis  ticklabel stagger 0
@    yaxis  ticklabel place normal
@    yaxis  ticklabel offset auto
@    yaxis  ticklabel offset 0.000000 , 0.010000
@    yaxis  ticklabel start type auto
@    yaxis  ticklabel start 0.000000
@    yaxis  ticklabel stop type auto
@    yaxis  ticklabel stop 0.000000
@    yaxis  ticklabel char size 1.500000
@    yaxis  ticklabel font 0
@    yaxis  ticklabel color 1
@    yaxis  tick place both
@    yaxis  tick spec type none
@    altxaxis  off
@    altyaxis  off
@    legend off
@    legend loctype view
@    legend 0.75, 0.8
@    legend box color 1
@    legend box pattern 1
@    legend box linewidth 1.0
@    legend box linestyle 1
@    legend box fill color 0
@    legend box fill pattern 1
@    legend font 0
@    legend char size 1.000000
@    legend color 1
@    legend length 4
@    legend vgap 1
@    legend hgap 1
@    legend invert false
@    frame type 0
@    frame linestyle 1
@    frame linewidth 1.0
@    frame color 1
@    frame pattern 1
@    frame background color 0
@    frame background pattern 0
@    s0 hidden false
@    s0 type xy
@    s0 symbol 1
@    s0 symbol size 0.500000
@    s0 symbol color 1
@    s0 symbol pattern 1
@    s0 symbol fill color 1
@    s0 symbol fill pattern 1
@    s0 symbol linewidth 1.0
@    s0 symbol linestyle 1
@    s0 symbol char 65
@    s0 symbol char font 0
@    s0 symbol skip 0
@    s0 line type 1
@    s0 line linestyle 1
@    s0 line linewidth 0.5
@    s0 line color 1
@    s0 line pattern 1
@    s0 baseline type 0
@    s0 baseline off
@    s0 dropline off
@    s0 fill type 0
@    s0 fill rule 0
@    s0 fill color 1
@    s0 fill pattern 1
@    s0 avalue off
@    s0 avalue type 2
@    s0 avalue char size 1.000000
@    s0 avalue font 0
@    s0 avalue color 1
@    s0 avalue rot 0
@    s0 avalue format general
@    s0 avalue prec 3
@    s0 avalue prepend ""
@    s0 avalue append ""
@    s0 avalue offset 0.000000 , 0.000000
@    s0 errorbar on
@    s0 errorbar place both
@    s0 errorbar color 1
@    s0 errorbar pattern 1
@    s0 errorbar size 1.000000
@    s0 errorbar linewidth 1.0
@    s0 errorbar linestyle 1
@    s0 errorbar riser linewidth 1.0
@    s0 errorbar riser linestyle 1
@    s0 errorbar riser clip off
@    s0 errorbar riser clip length 0.100000
@    s0 comment "/Users/biehl/projekte/amyloid/scatter/MonomerswithSurfaceLayer2.agr"
@    s0 legend  "D2O background"
@    s1 hidden false
@    s1 type xy
@    s1 symbol 2
@    s1 symbol size 0.500000
@    s1 symbol color 2
@    s1 symbol pattern 1
@    s1 symbol fill color 2
@    s1 symbol fill pattern 1
@    s1 symbol linewidth 1.0
@    s1 symbol linestyle 1
@    s1 symbol char 65
@    s1 symbol char font 0
@    s1 symbol skip 0
@    s1 line type 1
@    s1 line linestyle 1
@    s1 line linewidth 0.5
@    s1 line color 1
@    s1 line pattern 1
@    s1 baseline type 0
@    s1 baseline off
@    s1 dropline off
@    s1 fill type 0
@    s1 fill rule 0
@    s1 fill color 1
@    s1 fill pattern 1
@    s1 avalue off
@    s1 avalue type 2
@    s1 avalue char size 1.000000
@    s1 avalue font 0
@    s1 avalue color 1
@    s1 avalue rot 0
@    s1 avalue format general
@    s1 avalue prec 3
@    s1 avalue prepend ""
@    s1 avalue append ""
@    s1 avalue offset 0.000000 , 0.000000
@    s1 errorbar on
@    s1 errorbar place both
@    s1 errorbar color 2
@    s1 errorbar pattern 1
@    s1 errorbar size 1.000000
@    s1 errorbar linewidth 1.0
@    s1 errorbar linestyle 1
@    s1 errorbar riser linewidth 1.0
@    s1 errorbar riser linestyle 1
@    s1 errorbar riser clip off
@    s1 errorbar riser clip length 0.100000
@    s1 comment "/Users/biehl/projekte/amyloid/scatter/MonomerswithSurfaceLayer2.agr"
@    s1 legend  "dHFIP background"
@    s2 hidden false
@    s2 type xy
@    s2 symbol 0
@    s2 symbol size 0.500000
@    s2 symbol color 0
@    s2 symbol pattern 1
@    s2 symbol fill color 3
@    s2 symbol fill pattern 0
@    s2 symbol linewidth 2.0
@    s2 symbol linestyle 1
@    s2 symbol char 65
@    s2 symbol char font 0
@    s2 symbol skip 0
@    s2 line type 1
@    s2 line linestyle 1
@    s2 line linewidth 1.0
@    s2 line color 1
@    s2 line pattern 1
@    s2 baseline type 0
@    s2 baseline off
@    s2 dropline off
@    s2 fill type 0
@    s2 fill rule 0
@    s2 fill color 1
@    s2 fill pattern 1
@    s2 avalue off
@    s2 avalue type 2
@    s2 avalue char size 1.000000
@    s2 avalue font 0
@    s2 avalue color 1
@    s2 avalue rot 0
@    s2 avalue format general
@    s2 avalue prec 3
@    s2 avalue prepend ""
@    s2 avalue append ""
@    s2 avalue offset 0.000000 , 0.000000
@    s2 errorbar on
@    s2 errorbar place both
@    s2 errorbar color 3
@    s2 errorbar pattern 1
@    s2 errorbar size 1.000000
@    s2 errorbar linewidth 1.0
@    s2 errorbar linestyle 1
@    s2 errorbar riser linewidth 1.0
@    s2 errorbar riser linestyle 1
@    s2 errorbar riser clip off
@    s2 errorbar riser clip length 0.100000
@    s2 comment "RgInt=1.6118611848RgInt_err=0.0111750067986RgPos=1.62960635516S0=7.95614492469e-07bvdensity=0.00036124951697columname=qconcentration=0.0056contrast=0.000165079525159d2oFract=0dphi=300edensitySolvent=473.237017282forcefield=Nonemass=4511.08952863mode=contrastprobe_radius=0.14surfaceLayerDensity=1.0temperature=293.15totalVolume=5.40328819006xsldSolvent=0.00133355367508"
@    s2 legend  "iyt sld 1.0"
@    s3 hidden false
@    s3 type xy
@    s3 symbol 0
@    s3 symbol size 0.500000
@    s3 symbol color 0
@    s3 symbol pattern 1
@    s3 symbol fill color 4
@    s3 symbol fill pattern 0
@    s3 symbol linewidth 2.0
@    s3 symbol linestyle 1
@    s3 symbol char 65
@    s3 symbol char font 0
@    s3 symbol skip 0
@    s3 line type 1
@    s3 line linestyle 1
@    s3 line linewidth 1.0
@    s3 line color 1
@    s3 line pattern 1
@    s3 baseline type 0
@    s3 baseline off
@    s3 dropline off
@    s3 fill type 0
@    s3 fill rule 0
@    s3 fill color 1
@    s3 fill pattern 1
@    s3 avalue off
@    s3 avalue type 2
@    s3 avalue char size 1.000000
@    s3 avalue font 0
@    s3 avalue color 1
@    s3 avalue rot 0
@    s3 avalue format general
@    s3 avalue prec 3
@    s3 avalue prepend ""
@    s3 avalue append ""
@    s3 avalue offset 0.000000 , 0.000000
@    s3 errorbar on
@    s3 errorbar place both
@    s3 errorbar color 4
@    s3 errorbar pattern 1
@    s3 errorbar size 1.000000
@    s3 errorbar linewidth 1.0
@    s3 errorbar linestyle 1
@    s3 errorbar riser linewidth 1.0
@    s3 errorbar riser linestyle 1
@    s3 errorbar riser clip off
@    s3 errorbar riser clip length 0.100000
@    s3 comment "RgInt=1.6118611848RgInt_err=0.0111750067986RgPos=1.62960635516S0=7.95614492469e-07bvdensity=0.00036124951697columname=qconcentration=0.0056contrast=0.000165079525159d2oFract=0dphi=300edensitySolvent=473.237017282forcefield=Nonemass=4511.08952863mode=contrastprobe_radius=0.14surfaceLayerDensity=1.0temperature=293.15totalVolume=5.40328819006xsldSolvent=0.00133355367508"
@    s3 legend  "iyt sld 1.0"
@    s4 hidden false
@    s4 type xy
@    s4 symbol 0
@    s4 symbol size 0.500000
@    s4 symbol color 0
@    s4 symbol pattern 1
@    s4 symbol fill color 5
@    s4 symbol fill pattern 0
@    s4 symbol linewidth 2.0
@    s4 symbol linestyle 1
@    s4 symbol char 65
@    s4 symbol char font 0
@    s4 symbol skip 0
@    s4 line type 1
@    s4 line linestyle 1
@    s4 line linewidth 1.0
@    s4 line color 1
@    s4 line pattern 1
@    s4 baseline type 0
@    s4 baseline off
@    s4 dropline off
@    s4 fill type 0
@    s4 fill rule 0
@    s4 fill color 1
@    s4 fill pattern 1
@    s4 avalue off
@    s4 avalue type 2
@    s4 avalue char size 1.000000
@    s4 avalue font 0
@    s4 avalue color 1
@    s4 avalue rot 0
@    s4 avalue format general
@    s4 avalue prec 3
@    s4 avalue prepend ""
@    s4 avalue append ""
@    s4 avalue offset 0.000000 , 0.000000
@    s4 errorbar on
@    s4 errorbar place both
@    s4 errorbar color 5
@    s4 errorbar pattern 1
@    s4 errorbar size 1.000000
@    s4 errorbar linewidth 1.0
@    s4 errorbar linestyle 1
@    s4 errorbar riser linewidth 1.0
@    s4 errorbar riser linestyle 1
@    s4 errorbar riser clip off
@    s4 errorbar riser clip length 0.100000
@    s4 comment "RgInt=1.570744895RgInt_err=0.0111800486165RgPos=1.58467090407S0=7.49530349567e-07bvdensity=0.00036124951697columname=qconcentration=0.0056contrast=0.000162408731801d2oFract=0dphi=300edensitySolvent=473.237017282forcefield=Nonemass=4511.08952863mode=contrastprobe_radius=0.14surfaceLayerDensity=1.0temperature=293.15totalVolume=5.33071220322xsldSolvent=0.00133355367508"
@    s4 legend  "iyt sld 1.0"
@    s5 hidden false
@    s5 type xy
@    s5 symbol 0
@    s5 symbol size 0.500000
@    s5 symbol color 0
@    s5 symbol pattern 1
@    s5 symbol fill color 6
@    s5 symbol fill pattern 0
@    s5 symbol linewidth 2.0
@    s5 symbol linestyle 1
@    s5 symbol char 65
@    s5 symbol char font 0
@    s5 symbol skip 0
@    s5 line type 1
@    s5 line linestyle 1
@    s5 line linewidth 1.0
@    s5 line color 1
@    s5 line pattern 1
@    s5 baseline type 0
@    s5 baseline off
@    s5 dropline off
@    s5 fill type 0
@    s5 fill rule 0
@    s5 fill color 1
@    s5 fill pattern 1
@    s5 avalue off
@    s5 avalue type 2
@    s5 avalue char size 1.000000
@    s5 avalue font 0
@    s5 avalue color 1
@    s5 avalue rot 0
@    s5 avalue format general
@    s5 avalue prec 3
@    s5 avalue prepend ""
@    s5 avalue append ""
@    s5 avalue offset 0.000000 , 0.000000
@    s5 errorbar on
@    s5 errorbar place both
@    s5 errorbar color 6
@    s5 errorbar pattern 1
@    s5 errorbar size 1.000000
@    s5 errorbar linewidth 1.0
@    s5 errorbar linestyle 1
@    s5 errorbar riser linewidth 1.0
@    s5 errorbar riser linestyle 1
@    s5 errorbar riser clip off
@    s5 errorbar riser clip length 0.100000
@    s5 comment "RgInt=1.53732588012RgInt_err=0.0091516405735RgPos=1.56221050433S0=7.72792642429e-07bvdensity=0.00036124951697columname=qconcentration=0.0056contrast=0.000163775873165d2oFract=0dphi=300edensitySolvent=473.237017282forcefield=Nonemass=4511.08952863mode=contrastprobe_radius=0.14surfaceLayerDensity=1.0temperature=293.15totalVolume=5.3676175695xsldSolvent=0.00133355367508"
@    s5 legend  "iyt sld 1.0"
@    s6 hidden false
@    s6 type xy
@    s6 symbol 0
@    s6 symbol size 0.500000
@    s6 symbol color 0
@    s6 symbol pattern 1
@    s6 symbol fill color 7
@    s6 symbol fill pattern 0
@    s6 symbol linewidth 2.0
@    s6 symbol linestyle 1
@    s6 symbol char 65
@    s6 symbol char font 0
@    s6 symbol skip 0
@    s6 line type 1
@    s6 line linestyle 1
@    s6 line linewidth 1.0
@    s6 line color 1
@    s6 line pattern 1
@    s6 baseline type 0
@    s6 baseline off
@    s6 dropline off
@    s6 fill type 0
@    s6 fill rule 0
@    s6 fill color 1
@    s6 fill pattern 1
@    s6 avalue off
@    s6 avalue type 2
@    s6 avalue char size 1.000000
@    s6 avalue font 0
@    s6 avalue color 1
@    s6 avalue rot 0
@    s6 avalue format general
@    s6 avalue prec 3
@    s6 avalue prepend ""
@    s6 avalue append ""
@    s6 avalue offset 0.000000 , 0.000000
@    s6 errorbar on
@    s6 errorbar place both
@    s6 errorbar color 7
@    s6 errorbar pattern 1
@    s6 errorbar size 1.000000
@    s6 errorbar linewidth 1.0
@    s6 errorbar linestyle 1
@    s6 errorbar riser linewidth 1.0
@    s6 errorbar riser linestyle 1
@    s6 errorbar riser clip off
@    s6 errorbar riser clip length 0.100000
@    s6 comment "RgInt=1.58384561822RgInt_err=0.0112320512984RgPos=1.5908619566S0=7.70952904756e-07bvdensity=0.00036124951697columname=qconcentration=0.0056contrast=0.000163669187029d2oFract=0dphi=300edensitySolvent=473.237017282forcefield=Nonemass=4511.08952863mode=contrastprobe_radius=0.14surfaceLayerDensity=1.0temperature=293.15totalVolume=5.36471925274xsldSolvent=0.00133355367508"
@    s6 legend  "iyt sld 1.0"
@    s7 hidden false
@    s7 type xy
@    s7 symbol 0
@    s7 symbol size 0.500000
@    s7 symbol color 0
@    s7 symbol pattern 1
@    s7 symbol fill color 8
@    s7 symbol fill pattern 0
@    s7 symbol linewidth 2.0
@    s7 symbol linestyle 1
@    s7 symbol char 65
@    s7 symbol char font 0
@    s7 symbol skip 0
@    s7 line type 1
@    s7 line linestyle 1
@    s7 line linewidth 1.0
@    s7 line color 1
@    s7 line pattern 1
@    s7 baseline type 0
@    s7 baseline off
@    s7 dropline off
@    s7 fill type 0
@    s7 fill rule 0
@    s7 fill color 1
@    s7 fill pattern 1
@    s7 avalue off
@    s7 avalue type 2
@    s7 avalue char size 1.000000
@    s7 avalue font 0
@    s7 avalue color 1
@    s7 avalue rot 0
@    s7 avalue format general
@    s7 avalue prec 3
@    s7 avalue prepend ""
@    s7 avalue append ""
@    s7 avalue offset 0.000000 , 0.000000
@    s7 errorbar on
@    s7 errorbar place both
@    s7 errorbar color 8
@    s7 errorbar pattern 1
@    s7 errorbar size 1.000000
@    s7 errorbar linewidth 1.0
@    s7 errorbar linestyle 1
@    s7 errorbar riser linewidth 1.0
@    s7 errorbar riser linestyle 1
@    s7 errorbar riser clip off
@    s7 errorbar riser clip length 0.100000
@    s7 comment "RgInt=1.47643669332RgInt_err=0.00802167012207RgPos=1.49979290151S0=7.94942319785e-07bvdensity=0.00036124951697columname=qconcentration=0.0056contrast=0.000165041642338d2oFract=0dphi=300edensitySolvent=473.237017282forcefield=Nonemass=4511.08952863mode=contrastprobe_radius=0.14surfaceLayerDensity=1.0temperature=293.15totalVolume=5.40224495061xsldSolvent=0.00133355367508"
@    s7 legend  "iyt sld 1.0"
@    s8 hidden false
@    s8 type xy
@    s8 symbol 0
@    s8 symbol size 0.500000
@    s8 symbol color 0
@    s8 symbol pattern 1
@    s8 symbol fill color 9
@    s8 symbol fill pattern 0
@    s8 symbol linewidth 2.0
@    s8 symbol linestyle 1
@    s8 symbol char 65
@    s8 symbol char font 0
@    s8 symbol skip 0
@    s8 line type 1
@    s8 line linestyle 1
@    s8 line linewidth 1.0
@    s8 line color 1
@    s8 line pattern 1
@    s8 baseline type 0
@    s8 baseline off
@    s8 dropline off
@    s8 fill type 0
@    s8 fill rule 0
@    s8 fill color 1
@    s8 fill pattern 1
@    s8 avalue off
@    s8 avalue type 2
@    s8 avalue char size 1.000000
@    s8 avalue font 0
@    s8 avalue color 1
@    s8 avalue rot 0
@    s8 avalue format general
@    s8 avalue prec 3
@    s8 avalue prepend ""
@    s8 avalue append ""
@    s8 avalue offset 0.000000 , 0.000000
@    s8 errorbar on
@    s8 errorbar place both
@    s8 errorbar color 9
@    s8 errorbar pattern 1
@    s8 errorbar size 1.000000
@    s8 errorbar linewidth 1.0
@    s8 errorbar linestyle 1
@    s8 errorbar riser linewidth 1.0
@    s8 errorbar riser linestyle 1
@    s8 errorbar riser clip off
@    s8 errorbar riser clip length 0.100000
@    s8 comment "RgInt=1.54959925981RgInt_err=0.0070910021039RgPos=1.57570253336S0=8.36407216773e-07bvdensity=0.00036124951697columname=qconcentration=0.0056contrast=0.000167322945143d2oFract=0dphi=300edensitySolvent=473.237017282forcefield=Nonemass=4511.08952863mode=contrastprobe_radius=0.14surfaceLayerDensity=1.0temperature=293.15totalVolume=5.46579558446xsldSolvent=0.00133355367508"
@    s8 legend  "iyt sld 1.0"
@    s9 hidden false
@    s9 type xy
@    s9 symbol 0
@    s9 symbol size 0.500000
@    s9 symbol color 0
@    s9 symbol pattern 1
@    s9 symbol fill color 10
@    s9 symbol fill pattern 0
@    s9 symbol linewidth 2.0
@    s9 symbol linestyle 1
@    s9 symbol char 65
@    s9 symbol char font 0
@    s9 symbol skip 0
@    s9 line type 1
@    s9 line linestyle 1
@    s9 line linewidth 1.0
@    s9 line color 1
@    s9 line pattern 1
@    s9 baseline type 0
@    s9 baseline off
@    s9 dropline off
@    s9 fill type 0
@    s9 fill rule 0
@    s9 fill color 1
@    s9 fill pattern 1
@    s9 avalue off
@    s9 avalue type 2
@    s9 avalue char size 1.000000
@    s9 avalue font 0
@    s9 avalue color 1
@    s9 avalue rot 0
@    s9 avalue format general
@    s9 avalue prec 3
@    s9 avalue prepend ""
@    s9 avalue append ""
@    s9 avalue offset 0.000000 , 0.000000
@    s9 errorbar on
@    s9 errorbar place both
@    s9 errorbar color 10
@    s9 errorbar pattern 1
@    s9 errorbar size 1.000000
@    s9 errorbar linewidth 1.0
@    s9 errorbar linestyle 1
@    s9 errorbar riser linewidth 1.0
@    s9 errorbar riser linestyle 1
@    s9 errorbar riser clip off
@    s9 errorbar riser clip length 0.100000
@    s9 comment "RgInt=1.67656904446RgInt_err=0.0117969462653RgPos=1.67236748274S0=8.22800954853e-07bvdensity=0.00036124951697columname=qconcentration=0.0056contrast=0.000166586569057d2oFract=0dphi=300edensitySolvent=473.237017282forcefield=Nonemass=4511.08952863mode=contrastprobe_radius=0.14surfaceLayerDensity=1.0temperature=293.15totalVolume=5.4451194301xsldSolvent=0.00133355367508"
@    s9 legend  "iyt sld 1.0"
@    s10 hidden false
@    s10 type xy
@    s10 symbol 0
@    s10 symbol size 0.500000
@    s10 symbol color 0
@    s10 symbol pattern 1
@    s10 symbol fill color 11
@    s10 symbol fill pattern 0
@    s10 symbol linewidth 2.0
@    s10 symbol linestyle 1
@    s10 symbol char 65
@    s10 symbol char font 0
@    s10 symbol skip 0
@    s10 line type 1
@    s10 line linestyle 1
@    s10 line linewidth 1.0
@    s10 line color 1
@    s10 line pattern 1
@    s10 baseline type 0
@    s10 baseline off
@    s10 dropline off
@    s10 fill type 0
@    s10 fill rule 0
@    s10 fill color 1
@    s10 fill pattern 1
@    s10 avalue off
@    s10 avalue type 2
@    s10 avalue char size 1.000000
@    s10 avalue font 0
@    s10 avalue color 1
@    s10 avalue rot 0
@    s10 avalue format general
@    s10 avalue prec 3
@    s10 avalue prepend ""
@    s10 avalue append ""
@    s10 avalue offset 0.000000 , 0.000000
@    s10 errorbar on
@    s10 errorbar place both
@    s10 errorbar color 11
@    s10 errorbar pattern 1
@    s10 errorbar size 1.000000
@    s10 errorbar linewidth 1.0
@    s10 errorbar linestyle 1
@    s10 errorbar riser linewidth 1.0
@    s10 errorbar riser linestyle 1
@    s10 errorbar riser clip off
@    s10 errorbar riser clip length 0.100000
@    s10 comment "RgInt=1.58402807469RgInt_err=0.0107962682214RgPos=1.59438435493S0=8.02030395539e-07bvdensity=0.00036124951697columname=qconcentration=0.0056contrast=0.000165439583484d2oFract=0dphi=300edensitySolvent=473.237017282forcefield=Nonemass=4511.08952863mode=contrastprobe_radius=0.14surfaceLayerDensity=1.0temperature=293.15totalVolume=5.41322383973xsldSolvent=0.00133355367508"
@    s10 legend  "iyt sld 1.0"
@    s11 hidden false
@    s11 type xy
@    s11 symbol 0
@    s11 symbol size 0.500000
@    s11 symbol color 0
@    s11 symbol pattern 1
@    s11 symbol fill color 12
@    s11 symbol fill pattern 0
@    s11 symbol linewidth 2.0
@    s11 symbol linestyle 1
@    s11 symbol char 65
@    s11 symbol char font 0
@    s11 symbol skip 0
@    s11 line type 1
@    s11 line linestyle 1
@    s11 line linewidth 1.0
@    s11 line color 1
@    s11 line pattern 1
@    s11 baseline type 0
@    s11 baseline off
@    s11 dropline off
@    s11 fill type 0
@    s11 fill rule 0
@    s11 fill color 1
@    s11 fill pattern 1
@    s11 avalue off
@    s11 avalue type 2
@    s11 avalue char size 1.000000
@    s11 avalue font 0
@    s11 avalue color 1
@    s11 avalue rot 0
@    s11 avalue format general
@    s11 avalue prec 3
@    s11 avalue prepend ""
@    s11 avalue append ""
@    s11 avalue offset 0.000000 , 0.000000
@    s11 errorbar on
@    s11 errorbar place both
@    s11 errorbar color 12
@    s11 errorbar pattern 1
@    s11 errorbar size 1.000000
@    s11 errorbar linewidth 1.0
@    s11 errorbar linestyle 1
@    s11 errorbar riser linewidth 1.0
@    s11 errorbar riser linestyle 1
@    s11 errorbar riser clip off
@    s11 errorbar riser clip length 0.100000
@    s11 comment "RgInt=1.55260699484RgInt_err=0.00995312380858RgPos=1.57270552352S0=7.34091935347e-07bvdensity=0.00036124951697columname=qconcentration=0.0056contrast=0.000161478971841d2oFract=0dphi=300edensitySolvent=473.237017282forcefield=Nonemass=4511.08952863mode=contrastprobe_radius=0.14surfaceLayerDensity=1.0temperature=293.15totalVolume=5.30590232567xsldSolvent=0.00133355367508"
@    s11 legend  "iyt sld 1.0"
@    s12 hidden false
@    s12 type xy
@    s12 symbol 0
@    s12 symbol size 0.500000
@    s12 symbol color 0
@    s12 symbol pattern 1
@    s12 symbol fill color 13
@    s12 symbol fill pattern 0
@    s12 symbol linewidth 2.0
@    s12 symbol linestyle 1
@    s12 symbol char 65
@    s12 symbol char font 0
@    s12 symbol skip 0
@    s12 line type 1
@    s12 line linestyle 1
@    s12 line linewidth 1.0
@    s12 line color 2
@    s12 line pattern 1
@    s12 baseline type 0
@    s12 baseline off
@    s12 dropline off
@    s12 fill type 0
@    s12 fill rule 0
@    s12 fill color 1
@    s12 fill pattern 1
@    s12 avalue off
@    s12 avalue type 2
@    s12 avalue char size 1.000000
@    s12 avalue font 0
@    s12 avalue color 1
@    s12 avalue rot 0
@    s12 avalue format general
@    s12 avalue prec 3
@    s12 avalue prepend ""
@    s12 avalue append ""
@    s12 avalue offset 0.000000 , 0.000000
@    s12 errorbar on
@    s12 errorbar place both
@    s12 errorbar color 13
@    s12 errorbar pattern 1
@    s12 errorbar size 1.000000
@    s12 errorbar linewidth 1.0
@    s12 errorbar linestyle 1
@    s12 errorbar riser linewidth 1.0
@    s12 errorbar riser linestyle 1
@    s12 errorbar riser clip off
@    s12 errorbar riser clip length 0.100000
@    s12 comment "RgInt=1.49388972819RgInt_err=0.0135679579653RgPos=1.62960635516S0=4.61072091087e-07bvdensity=0.00036124951697columname=qconcentration=0.0056contrast=0.000165079525159d2oFract=0dphi=300edensitySolvent=473.237017282forcefield=Nonemass=4511.08952863mode=contrastprobe_radius=0.14surfaceLayerDensity=1.05temperature=293.15totalVolume=5.40328819006xsldSolvent=0.00133355367508"
@    s12 legend  "iyt sld 1.06"
@    s13 hidden false
@    s13 type xy
@    s13 symbol 0
@    s13 symbol size 0.500000
@    s13 symbol color 0
@    s13 symbol pattern 1
@    s13 symbol fill color 14
@    s13 symbol fill pattern 0
@    s13 symbol linewidth 2.0
@    s13 symbol linestyle 1
@    s13 symbol char 65
@    s13 symbol char font 0
@    s13 symbol skip 0
@    s13 line type 1
@    s13 line linestyle 1
@    s13 line linewidth 1.0
@    s13 line color 2
@    s13 line pattern 1
@    s13 baseline type 0
@    s13 baseline off
@    s13 dropline off
@    s13 fill type 0
@    s13 fill rule 0
@    s13 fill color 1
@    s13 fill pattern 1
@    s13 avalue off
@    s13 avalue type 2
@    s13 avalue char size 1.000000
@    s13 avalue font 0
@    s13 avalue color 1
@    s13 avalue rot 0
@    s13 avalue format general
@    s13 avalue prec 3
@    s13 avalue prepend ""
@    s13 avalue append ""
@    s13 avalue offset 0.000000 , 0.000000
@    s13 errorbar on
@    s13 errorbar place both
@    s13 errorbar color 14
@    s13 errorbar pattern 1
@    s13 errorbar size 1.000000
@    s13 errorbar linewidth 1.0
@    s13 errorbar linestyle 1
@    s13 errorbar riser linewidth 1.0
@    s13 errorbar riser linestyle 1
@    s13 errorbar riser clip off
@    s13 errorbar riser clip length 0.100000
@    s13 comment "RgInt=1.49388972819RgInt_err=0.0135679579653RgPos=1.62960635516S0=4.61072091087e-07bvdensity=0.00036124951697columname=qconcentration=0.0056contrast=0.000165079525159d2oFract=0dphi=300edensitySolvent=473.237017282forcefield=Nonemass=4511.08952863mode=contrastprobe_radius=0.14surfaceLayerDensity=1.05temperature=293.15totalVolume=5.40328819006xsldSolvent=0.00133355367508"
@    s13 legend  "iyt sld 1.06"
@    s14 hidden false
@    s14 type xy
@    s14 symbol 0
@    s14 symbol size 0.500000
@    s14 symbol color 0
@    s14 symbol pattern 1
@    s14 symbol fill color 15
@    s14 symbol fill pattern 0
@    s14 symbol linewidth 2.0
@    s14 symbol linestyle 1
@    s14 symbol char 65
@    s14 symbol char font 0
@    s14 symbol skip 0
@    s14 line type 1
@    s14 line linestyle 1
@    s14 line linewidth 1.0
@    s14 line color 2
@    s14 line pattern 1
@    s14 baseline type 0
@    s14 baseline off
@    s14 dropline off
@    s14 fill type 0
@    s14 fill rule 0
@    s14 fill color 1
@    s14 fill pattern 1
@    s14 avalue off
@    s14 avalue type 2
@    s14 avalue char size 1.000000
@    s14 avalue font 0
@    s14 avalue color 1
@    s14 avalue rot 0
@    s14 avalue format general
@    s14 avalue prec 3
@    s14 avalue prepend ""
@    s14 avalue append ""
@    s14 avalue offset 0.000000 , 0.000000
@    s14 errorbar on
@    s14 errorbar place both
@    s14 errorbar color 15
@    s14 errorbar pattern 1
@    s14 errorbar size 1.000000
@    s14 errorbar linewidth 1.0
@    s14 errorbar linestyle 1
@    s14 errorbar riser linewidth 1.0
@    s14 errorbar riser linestyle 1
@    s14 errorbar riser clip off
@    s14 errorbar riser clip length 0.100000
@    s14 comment "RgInt=1.46287244094RgInt_err=0.0114023835973RgPos=1.58467090407S0=4.30261835139e-07bvdensity=0.00036124951697columname=qconcentration=0.0056contrast=0.000162408731801d2oFract=0dphi=300edensitySolvent=473.237017282forcefield=Nonemass=4511.08952863mode=contrastprobe_radius=0.14surfaceLayerDensity=1.05temperature=293.15totalVolume=5.33071220322xsldSolvent=0.00133355367508"
@    s14 legend  "iyt sld 1.06"
@    s15 hidden false
@    s15 type xy
@    s15 symbol 0
@    s15 symbol size 0.500000
@    s15 symbol color 0
@    s15 symbol pattern 1
@    s15 symbol fill color 1
@    s15 symbol fill pattern 0
@    s15 symbol linewidth 2.0
@    s15 symbol linestyle 1
@    s15 symbol char 65
@    s15 symbol char font 0
@    s15 symbol skip 0
@    s15 line type 1
@    s15 line linestyle 1
@    s15 line linewidth 1.0
@    s15 line color 2
@    s15 line pattern 1
@    s15 baseline type 0
@    s15 baseline off
@    s15 dropline off
@    s15 fill type 0
@    s15 fill rule 0
@    s15 fill color 1
@    s15 fill pattern 1
@    s15 avalue off
@    s15 avalue type 2
@    s15 avalue char size 1.000000
@    s15 avalue font 0
@    s15 avalue color 1
@    s15 avalue rot 0
@    s15 avalue format general
@    s15 avalue prec 3
@    s15 avalue prepend ""
@    s15 avalue append ""
@    s15 avalue offset 0.000000 , 0.000000
@    s15 errorbar on
@    s15 errorbar place both
@    s15 errorbar color 1
@    s15 errorbar pattern 1
@    s15 errorbar size 1.000000
@    s15 errorbar linewidth 1.0
@    s15 errorbar linestyle 1
@    s15 errorbar riser linewidth 1.0
@    s15 errorbar riser linestyle 1
@    s15 errorbar riser clip off
@    s15 errorbar riser clip length 0.100000
@    s15 comment "RgInt=1.41384887051RgInt_err=0.0100280616153RgPos=1.56221050433S0=4.44585294662e-07bvdensity=0.00036124951697columname=qconcentration=0.0056contrast=0.000163775873165d2oFract=0dphi=300edensitySolvent=473.237017282forcefield=Nonemass=4511.08952863mode=contrastprobe_radius=0.14surfaceLayerDensity=1.05temperature=293.15totalVolume=5.3676175695xsldSolvent=0.00133355367508"
@    s15 legend  "iyt sld 1.06"
@    s16 hidden false
@    s16 type xy
@    s16 symbol 0
@    s16 symbol size 0.500000
@    s16 symbol color 0
@    s16 symbol pattern 1
@    s16 symbol fill color 1
@    s16 symbol fill pattern 0
@    s16 symbol linewidth 2.0
@    s16 symbol linestyle 1
@    s16 symbol char 65
@    s16 symbol char font 0
@    s16 symbol skip 0
@    s16 line type 1
@    s16 line linestyle 1
@    s16 line linewidth 1.0
@    s16 line color 2
@    s16 line pattern 1
@    s16 baseline type 0
@    s16 baseline off
@    s16 dropline off
@    s16 fill type 0
@    s16 fill rule 0
@    s16 fill color 1
@    s16 fill pattern 1
@    s16 avalue off
@    s16 avalue type 2
@    s16 avalue char size 1.000000
@    s16 avalue font 0
@    s16 avalue color 1
@    s16 avalue rot 0
@    s16 avalue format general
@    s16 avalue prec 3
@    s16 avalue prepend ""
@    s16 avalue append ""
@    s16 avalue offset 0.000000 , 0.000000
@    s16 errorbar on
@    s16 errorbar place both
@    s16 errorbar color 1
@    s16 errorbar pattern 1
@    s16 errorbar size 1.000000
@    s16 errorbar linewidth 1.0
@    s16 errorbar linestyle 1
@    s16 errorbar riser linewidth 1.0
@    s16 errorbar riser linestyle 1
@    s16 errorbar riser clip off
@    s16 errorbar riser clip length 0.100000
@    s16 comment "RgInt=1.45873156954RgInt_err=0.0125080165891RgPos=1.5908619566S0=4.37961551322e-07bvdensity=0.00036124951697columname=qconcentration=0.0056contrast=0.000163669187029d2oFract=0dphi=300edensitySolvent=473.237017282forcefield=Nonemass=4511.08952863mode=contrastprobe_radius=0.14surfaceLayerDensity=1.05temperature=293.15totalVolume=5.36471925274xsldSolvent=0.00133355367508"
@    s16 legend  "iyt sld 1.06"
@    s17 hidden false
@    s17 type xy
@    s17 symbol 0
@    s17 symbol size 0.500000
@    s17 symbol color 0
@    s17 symbol pattern 1
@    s17 symbol fill color 1
@    s17 symbol fill pattern 0
@    s17 symbol linewidth 2.0
@    s17 symbol linestyle 1
@    s17 symbol char 65
@    s17 symbol char font 0
@    s17 symbol skip 0
@    s17 line type 1
@    s17 line linestyle 1
@    s17 line linewidth 1.0
@    s17 line color 2
@    s17 line pattern 1
@    s17 baseline type 0
@    s17 baseline off
@    s17 dropline off
@    s17 fill type 0
@    s17 fill rule 0
@    s17 fill color 1
@    s17 fill pattern 1
@    s17 avalue off
@    s17 avalue type 2
@    s17 avalue char size 1.000000
@    s17 avalue font 0
@    s17 avalue color 1
@    s17 avalue rot 0
@    s17 avalue format general
@    s17 avalue prec 3
@    s17 avalue prepend ""
@    s17 avalue append ""
@    s17 avalue offset 0.000000 , 0.000000
@    s17 errorbar on
@    s17 errorbar place both
@    s17 errorbar color 1
@    s17 errorbar pattern 1
@    s17 errorbar size 1.000000
@    s17 errorbar linewidth 1.0
@    s17 errorbar linestyle 1
@    s17 errorbar riser linewidth 1.0
@    s17 errorbar riser linestyle 1
@    s17 errorbar riser clip off
@    s17 errorbar riser clip length 0.100000
@    s17 comment "RgInt=1.35258517441RgInt_err=0.00912634653419RgPos=1.49979290151S0=4.64598540566e-07bvdensity=0.00036124951697columname=qconcentration=0.0056contrast=0.000165041642338d2oFract=0dphi=300edensitySolvent=473.237017282forcefield=Nonemass=4511.08952863mode=contrastprobe_radius=0.14surfaceLayerDensity=1.05temperature=293.15totalVolume=5.40224495061xsldSolvent=0.00133355367508"
@    s17 legend  "iyt sld 1.06"
@    s18 hidden false
@    s18 type xy
@    s18 symbol 0
@    s18 symbol size 0.500000
@    s18 symbol color 0
@    s18 symbol pattern 1
@    s18 symbol fill color 1
@    s18 symbol fill pattern 0
@    s18 symbol linewidth 2.0
@    s18 symbol linestyle 1
@    s18 symbol char 65
@    s18 symbol char font 0
@    s18 symbol skip 0
@    s18 line type 1
@    s18 line linestyle 1
@    s18 line linewidth 1.0
@    s18 line color 2
@    s18 line pattern 1
@    s18 baseline type 0
@    s18 baseline off
@    s18 dropline off
@    s18 fill type 0
@    s18 fill rule 0
@    s18 fill color 1
@    s18 fill pattern 1
@    s18 avalue off
@    s18 avalue type 2
@    s18 avalue char size 1.000000
@    s18 avalue font 0
@    s18 avalue color 1
@    s18 avalue rot 0
@    s18 avalue format general
@    s18 avalue prec 3
@    s18 avalue prepend ""
@    s18 avalue append ""
@    s18 avalue offset 0.000000 , 0.000000
@    s18 errorbar on
@    s18 errorbar place both
@    s18 errorbar color 1
@    s18 errorbar pattern 1
@    s18 errorbar size 1.000000
@    s18 errorbar linewidth 1.0
@    s18 errorbar linestyle 1
@    s18 errorbar riser linewidth 1.0
@    s18 errorbar riser linestyle 1
@    s18 errorbar riser clip off
@    s18 errorbar riser clip length 0.100000
@    s18 comment "RgInt=1.4437902561RgInt_err=0.00770826002894RgPos=1.57570253336S0=4.93375204689e-07bvdensity=0.00036124951697columname=qconcentration=0.0056contrast=0.000167322945143d2oFract=0dphi=300edensitySolvent=473.237017282forcefield=Nonemass=4511.08952863mode=contrastprobe_radius=0.14surfaceLayerDensity=1.05temperature=293.15totalVolume=5.46579558446xsldSolvent=0.00133355367508"
@    s18 legend  "iyt sld 1.06"
@    s19 hidden false
@    s19 type xy
@    s19 symbol 0
@    s19 symbol size 0.500000
@    s19 symbol color 0
@    s19 symbol pattern 1
@    s19 symbol fill color 2
@    s19 symbol fill pattern 0
@    s19 symbol linewidth 2.0
@    s19 symbol linestyle 1
@    s19 symbol char 65
@    s19 symbol char font 0
@    s19 symbol skip 0
@    s19 line type 1
@    s19 line linestyle 1
@    s19 line linewidth 1.0
@    s19 line color 2
@    s19 line pattern 1
@    s19 baseline type 0
@    s19 baseline off
@    s19 dropline off
@    s19 fill type 0
@    s19 fill rule 0
@    s19 fill color 1
@    s19 fill pattern 1
@    s19 avalue off
@    s19 avalue type 2
@    s19 avalue char size 1.000000
@    s19 avalue font 0
@    s19 avalue color 1
@    s19 avalue rot 0
@    s19 avalue format general
@    s19 avalue prec 3
@    s19 avalue prepend ""
@    s19 avalue append ""
@    s19 avalue offset 0.000000 , 0.000000
@    s19 errorbar on
@    s19 errorbar place both
@    s19 errorbar color 2
@    s19 errorbar pattern 1
@    s19 errorbar size 1.000000
@    s19 errorbar linewidth 1.0
@    s19 errorbar linestyle 1
@    s19 errorbar riser linewidth 1.0
@    s19 errorbar riser linestyle 1
@    s19 errorbar riser clip off
@    s19 errorbar riser clip length 0.100000
@    s19 comment "RgInt=1.57643607337RgInt_err=0.0139815152313RgPos=1.67236748274S0=4.79311326322e-07bvdensity=0.00036124951697columname=qconcentration=0.0056contrast=0.000166586569057d2oFract=0dphi=300edensitySolvent=473.237017282forcefield=Nonemass=4511.08952863mode=contrastprobe_radius=0.14surfaceLayerDensity=1.05temperature=293.15totalVolume=5.4451194301xsldSolvent=0.00133355367508"
@    s19 legend  "iyt sld 1.06"
@    s20 hidden false
@    s20 type xy
@    s20 symbol 0
@    s20 symbol size 0.500000
@    s20 symbol color 0
@    s20 symbol pattern 1
@    s20 symbol fill color 3
@    s20 symbol fill pattern 0
@    s20 symbol linewidth 2.0
@    s20 symbol linestyle 1
@    s20 symbol char 65
@    s20 symbol char font 0
@    s20 symbol skip 0
@    s20 line type 1
@    s20 line linestyle 1
@    s20 line linewidth 1.0
@    s20 line color 2
@    s20 line pattern 1
@    s20 baseline type 0
@    s20 baseline off
@    s20 dropline off
@    s20 fill type 0
@    s20 fill rule 0
@    s20 fill color 1
@    s20 fill pattern 1
@    s20 avalue off
@    s20 avalue type 2
@    s20 avalue char size 1.000000
@    s20 avalue font 0
@    s20 avalue color 1
@    s20 avalue rot 0
@    s20 avalue format general
@    s20 avalue prec 3
@    s20 avalue prepend ""
@    s20 avalue append ""
@    s20 avalue offset 0.000000 , 0.000000
@    s20 errorbar on
@    s20 errorbar place both
@    s20 errorbar color 3
@    s20 errorbar pattern 1
@    s20 errorbar size 1.000000
@    s20 errorbar linewidth 1.0
@    s20 errorbar linestyle 1
@    s20 errorbar riser linewidth 1.0
@    s20 errorbar riser linestyle 1
@    s20 errorbar riser clip off
@    s20 errorbar riser clip length 0.100000
@    s20 comment "RgInt=1.46600248034RgInt_err=0.0100237228075RgPos=1.59438435493S0=4.6072142946e-07bvdensity=0.00036124951697columname=qconcentration=0.0056contrast=0.000165439583484d2oFract=0dphi=300edensitySolvent=473.237017282forcefield=Nonemass=4511.08952863mode=contrastprobe_radius=0.14surfaceLayerDensity=1.05temperature=293.15totalVolume=5.41322383973xsldSolvent=0.00133355367508"
@    s20 legend  "iyt sld 1.06"
@    s21 hidden false
@    s21 type xy
@    s21 symbol 0
@    s21 symbol size 0.500000
@    s21 symbol color 0
@    s21 symbol pattern 1
@    s21 symbol fill color 4
@    s21 symbol fill pattern 0
@    s21 symbol linewidth 2.0
@    s21 symbol linestyle 1
@    s21 symbol char 65
@    s21 symbol char font 0
@    s21 symbol skip 0
@    s21 line type 1
@    s21 line linestyle 1
@    s21 line linewidth 1.0
@    s21 line color 2
@    s21 line pattern 1
@    s21 baseline type 0
@    s21 baseline off
@    s21 dropline off
@    s21 fill type 0
@    s21 fill rule 0
@    s21 fill color 1
@    s21 fill pattern 1
@    s21 avalue off
@    s21 avalue type 2
@    s21 avalue char size 1.000000
@    s21 avalue font 0
@    s21 avalue color 1
@    s21 avalue rot 0
@    s21 avalue format general
@    s21 avalue prec 3
@    s21 avalue prepend ""
@    s21 avalue append ""
@    s21 avalue offset 0.000000 , 0.000000
@    s21 errorbar on
@    s21 errorbar place both
@    s21 errorbar color 4
@    s21 errorbar pattern 1
@    s21 errorbar size 1.000000
@    s21 errorbar linewidth 1.0
@    s21 errorbar linestyle 1
@    s21 errorbar riser linewidth 1.0
@    s21 errorbar riser linestyle 1
@    s21 errorbar riser clip off
@    s21 errorbar riser clip length 0.100000
@    s21 comment "RgInt=1.42781229895RgInt_err=0.0112759674543RgPos=1.57270552352S0=4.13273703001e-07bvdensity=0.00036124951697columname=qconcentration=0.0056contrast=0.000161478971841d2oFract=0dphi=300edensitySolvent=473.237017282forcefield=Nonemass=4511.08952863mode=contrastprobe_radius=0.14surfaceLayerDensity=1.05temperature=293.15totalVolume=5.30590232567xsldSolvent=0.00133355367508"
@    s21 legend  "iyt sld 1.06"
@    s22 hidden false
@    s22 type xy
@    s22 symbol 0
@    s22 symbol size 0.500000
@    s22 symbol color 0
@    s22 symbol pattern 1
@    s22 symbol fill color 5
@    s22 symbol fill pattern 0
@    s22 symbol linewidth 2.0
@    s22 symbol linestyle 1
@    s22 symbol char 65
@    s22 symbol char font 0
@    s22 symbol skip 0
@    s22 line type 1
@    s22 line linestyle 1
@    s22 line linewidth 1.0
@    s22 line color 3
@    s22 line pattern 1
@    s22 baseline type 0
@    s22 baseline off
@    s22 dropline off
@    s22 fill type 0
@    s22 fill rule 0
@    s22 fill color 1
@    s22 fill pattern 1
@    s22 avalue off
@    s22 avalue type 2
@    s22 avalue char size 1.000000
@    s22 avalue font 0
@    s22 avalue color 1
@    s22 avalue rot 0
@    s22 avalue format general
@    s22 avalue prec 3
@    s22 avalue prepend ""
@    s22 avalue append ""
@    s22 avalue offset 0.000000 , 0.000000
@    s22 errorbar on
@    s22 errorbar place both
@    s22 errorbar color 5
@    s22 errorbar pattern 1
@    s22 errorbar size 1.000000
@    s22 errorbar linewidth 1.0
@    s22 errorbar linestyle 1
@    s22 errorbar riser linewidth 1.0
@    s22 errorbar riser linestyle 1
@    s22 errorbar riser clip off
@    s22 errorbar riser clip length 0.100000
@    s22 comment "RgInt=1.20834543718RgInt_err=0.00330421760534RgPos=1.23980240647S0=6.46799530236e-07bvdensity=0.00036124951697columname=qconcentration=0.0025contrast=0.000158412382711d2oFract=0dphi=300edensitySolvent=473.237017282forcefield=Nonemass=4326.85052543mode=contrastprobe_radius=0.14surfaceLayerDensity=1.0temperature=293.15totalVolume=5.07686624426xsldSolvent=0.00133355367508"
@    s22 legend  "sld 1.0"
@    s23 hidden false
@    s23 type xy
@    s23 symbol 0
@    s23 symbol size 0.500000
@    s23 symbol color 0
@    s23 symbol pattern 1
@    s23 symbol fill color 6
@    s23 symbol fill pattern 0
@    s23 symbol linewidth 2.0
@    s23 symbol linestyle 1
@    s23 symbol char 65
@    s23 symbol char font 0
@    s23 symbol skip 0
@    s23 line type 1
@    s23 line linestyle 1
@    s23 line linewidth 1.0
@    s23 line color 3
@    s23 line pattern 1
@    s23 baseline type 0
@    s23 baseline off
@    s23 dropline off
@    s23 fill type 0
@    s23 fill rule 0
@    s23 fill color 1
@    s23 fill pattern 1
@    s23 avalue off
@    s23 avalue type 2
@    s23 avalue char size 1.000000
@    s23 avalue font 0
@    s23 avalue color 1
@    s23 avalue rot 0
@    s23 avalue format general
@    s23 avalue prec 3
@    s23 avalue prepend ""
@    s23 avalue append ""
@    s23 avalue offset 0.000000 , 0.000000
@    s23 errorbar on
@    s23 errorbar place both
@    s23 errorbar color 6
@    s23 errorbar pattern 1
@    s23 errorbar size 1.000000
@    s23 errorbar linewidth 1.0
@    s23 errorbar linestyle 1
@    s23 errorbar riser linewidth 1.0
@    s23 errorbar riser linestyle 1
@    s23 errorbar riser clip off
@    s23 errorbar riser clip length 0.100000
@    s23 comment "RgInt=1.20834543718RgInt_err=0.00330421760551RgPos=1.23980240647S0=6.46799530236e-07bvdensity=0.00036124951697columname=qconcentration=0.0025contrast=0.000158412382711d2oFract=0dphi=300edensitySolvent=473.237017282forcefield=Nonemass=4326.85052543mode=contrastprobe_radius=0.14surfaceLayerDensity=1.0temperature=293.15totalVolume=5.07686624426xsldSolvent=0.00133355367508"
@    s23 legend  "sld 1.0"
@    s24 hidden false
@    s24 type xy
@    s24 symbol 0
@    s24 symbol size 0.500000
@    s24 symbol color 0
@    s24 symbol pattern 1
@    s24 symbol fill color 7
@    s24 symbol fill pattern 0
@    s24 symbol linewidth 2.0
@    s24 symbol linestyle 1
@    s24 symbol char 65
@    s24 symbol char font 0
@    s24 symbol skip 0
@    s24 line type 1
@    s24 line linestyle 1
@    s24 line linewidth 1.0
@    s24 line color 3
@    s24 line pattern 1
@    s24 baseline type 0
@    s24 baseline off
@    s24 dropline off
@    s24 fill type 0
@    s24 fill rule 0
@    s24 fill color 1
@    s24 fill pattern 1
@    s24 avalue off
@    s24 avalue type 2
@    s24 avalue char size 1.000000
@    s24 avalue font 0
@    s24 avalue color 1
@    s24 avalue rot 0
@    s24 avalue format general
@    s24 avalue prec 3
@    s24 avalue prepend ""
@    s24 avalue append ""
@    s24 avalue offset 0.000000 , 0.000000
@    s24 errorbar on
@    s24 errorbar place both
@    s24 errorbar color 7
@    s24 errorbar pattern 1
@    s24 errorbar size 1.000000
@    s24 errorbar linewidth 1.0
@    s24 errorbar linestyle 1
@    s24 errorbar riser linewidth 1.0
@    s24 errorbar riser linestyle 1
@    s24 errorbar riser clip off
@    s24 errorbar riser clip length 0.100000
@    s24 comment "RgInt=1.204512744RgInt_err=0.000792690330756RgPos=1.24637100145S0=6.62654752108e-07bvdensity=0.00036124951697columname=qconcentration=0.0025contrast=0.000159490213755d2oFract=0dphi=300edensitySolvent=473.237017282forcefield=Nonemass=4326.85052543mode=contrastprobe_radius=0.14surfaceLayerDensity=1.0temperature=293.15totalVolume=5.10398769024xsldSolvent=0.00133355367508"
@    s24 legend  "sld 1.0"
@    s25 hidden false
@    s25 type xy
@    s25 symbol 0
@    s25 symbol size 0.500000
@    s25 symbol color 0
@    s25 symbol pattern 1
@    s25 symbol fill color 8
@    s25 symbol fill pattern 0
@    s25 symbol linewidth 2.0
@    s25 symbol linestyle 1
@    s25 symbol char 65
@    s25 symbol char font 0
@    s25 symbol skip 0
@    s25 line type 1
@    s25 line linestyle 1
@    s25 line linewidth 1.0
@    s25 line color 3
@    s25 line pattern 1
@    s25 baseline type 0
@    s25 baseline off
@    s25 dropline off
@    s25 fill type 0
@    s25 fill rule 0
@    s25 fill color 1
@    s25 fill pattern 1
@    s25 avalue off
@    s25 avalue type 2
@    s25 avalue char size 1.000000
@    s25 avalue font 0
@    s25 avalue color 1
@    s25 avalue rot 0
@    s25 avalue format general
@    s25 avalue prec 3
@    s25 avalue prepend ""
@    s25 avalue append ""
@    s25 avalue offset 0.000000 , 0.000000
@    s25 errorbar on
@    s25 errorbar place both
@    s25 errorbar color 8
@    s25 errorbar pattern 1
@    s25 errorbar size 1.000000
@    s25 errorbar linewidth 1.0
@    s25 errorbar linestyle 1
@    s25 errorbar riser linewidth 1.0
@    s25 errorbar riser linestyle 1
@    s25 errorbar riser clip off
@    s25 errorbar riser clip length 0.100000
@    s25 comment "RgInt=1.38775879138RgInt_err=0.00118301409549RgPos=1.36338643186S0=6.41551651384e-07bvdensity=0.00036124951697columname=qconcentration=0.0025contrast=0.000158050163151d2oFract=0dphi=300edensitySolvent=473.237017282forcefield=Nonemass=4326.85052543mode=contrastprobe_radius=0.14surfaceLayerDensity=1.0temperature=293.15totalVolume=5.06781631262xsldSolvent=0.00133355367508"
@    s25 legend  "sld 1.0"
@    s26 hidden false
@    s26 type xy
@    s26 symbol 0
@    s26 symbol size 0.500000
@    s26 symbol color 0
@    s26 symbol pattern 1
@    s26 symbol fill color 9
@    s26 symbol fill pattern 0
@    s26 symbol linewidth 2.0
@    s26 symbol linestyle 1
@    s26 symbol char 65
@    s26 symbol char font 0
@    s26 symbol skip 0
@    s26 line type 1
@    s26 line linestyle 1
@    s26 line linewidth 1.0
@    s26 line color 3
@    s26 line pattern 1
@    s26 baseline type 0
@    s26 baseline off
@    s26 dropline off
@    s26 fill type 0
@    s26 fill rule 0
@    s26 fill color 1
@    s26 fill pattern 1
@    s26 avalue off
@    s26 avalue type 2
@    s26 avalue char size 1.000000
@    s26 avalue font 0
@    s26 avalue color 1
@    s26 avalue rot 0
@    s26 avalue format general
@    s26 avalue prec 3
@    s26 avalue prepend ""
@    s26 avalue append ""
@    s26 avalue offset 0.000000 , 0.000000
@    s26 errorbar on
@    s26 errorbar place both
@    s26 errorbar color 9
@    s26 errorbar pattern 1
@    s26 errorbar size 1.000000
@    s26 errorbar linewidth 1.0
@    s26 errorbar linestyle 1
@    s26 errorbar riser linewidth 1.0
@    s26 errorbar riser linestyle 1
@    s26 errorbar riser clip off
@    s26 errorbar riser clip length 0.100000
@    s26 comment "RgInt=1.43624312555RgInt_err=0.00101777458104RgPos=1.42255837981S0=6.30954634421e-07bvdensity=0.00036124951697columname=qconcentration=0.0025contrast=0.000157310191183d2oFract=0dphi=300edensitySolvent=473.237017282forcefield=Nonemass=4326.85052543mode=contrastprobe_radius=0.14surfaceLayerDensity=1.0temperature=293.15totalVolume=5.04942828475xsldSolvent=0.00133355367508"
@    s26 legend  "sld 1.0"
@    s27 hidden false
@    s27 type xy
@    s27 symbol 0
@    s27 symbol size 0.500000
@    s27 symbol color 0
@    s27 symbol pattern 1
@    s27 symbol fill color 10
@    s27 symbol fill pattern 0
@    s27 symbol linewidth 2.0
@    s27 symbol linestyle 1
@    s27 symbol char 65
@    s27 symbol char font 0
@    s27 symbol skip 0
@    s27 line type 1
@    s27 line linestyle 1
@    s27 line linewidth 1.0
@    s27 line color 3
@    s27 line pattern 1
@    s27 baseline type 0
@    s27 baseline off
@    s27 dropline off
@    s27 fill type 0
@    s27 fill rule 0
@    s27 fill color 1
@    s27 fill pattern 1
@    s27 avalue off
@    s27 avalue type 2
@    s27 avalue char size 1.000000
@    s27 avalue font 0
@    s27 avalue color 1
@    s27 avalue rot 0
@    s27 avalue format general
@    s27 avalue prec 3
@    s27 avalue prepend ""
@    s27 avalue append ""
@    s27 avalue offset 0.000000 , 0.000000
@    s27 errorbar on
@    s27 errorbar place both
@    s27 errorbar color 10
@    s27 errorbar pattern 1
@    s27 errorbar size 1.000000
@    s27 errorbar linewidth 1.0
@    s27 errorbar linestyle 1
@    s27 errorbar riser linewidth 1.0
@    s27 errorbar riser linestyle 1
@    s27 errorbar riser clip off
@    s27 errorbar riser clip length 0.100000
@    s27 comment "RgInt=1.35002511276RgInt_err=0.0010539064761RgPos=1.31854906137S0=6.58256303643e-07bvdensity=0.00036124951697columname=qconcentration=0.0025contrast=0.000159193660378d2oFract=0dphi=300edensitySolvent=473.237017282forcefield=Nonemass=4326.85052543mode=contrastprobe_radius=0.14surfaceLayerDensity=1.0temperature=293.15totalVolume=5.09649666864xsldSolvent=0.00133355367508"
@    s27 legend  "sld 1.0"
@    s28 hidden false
@    s28 type xy
@    s28 symbol 0
@    s28 symbol size 0.500000
@    s28 symbol color 0
@    s28 symbol pattern 1
@    s28 symbol fill color 11
@    s28 symbol fill pattern 0
@    s28 symbol linewidth 2.0
@    s28 symbol linestyle 1
@    s28 symbol char 65
@    s28 symbol char font 0
@    s28 symbol skip 0
@    s28 line type 1
@    s28 line linestyle 1
@    s28 line linewidth 1.0
@    s28 line color 3
@    s28 line pattern 1
@    s28 baseline type 0
@    s28 baseline off
@    s28 dropline off
@    s28 fill type 0
@    s28 fill rule 0
@    s28 fill color 1
@    s28 fill pattern 1
@    s28 avalue off
@    s28 avalue type 2
@    s28 avalue char size 1.000000
@    s28 avalue font 0
@    s28 avalue color 1
@    s28 avalue rot 0
@    s28 avalue format general
@    s28 avalue prec 3
@    s28 avalue prepend ""
@    s28 avalue append ""
@    s28 avalue offset 0.000000 , 0.000000
@    s28 errorbar on
@    s28 errorbar place both
@    s28 errorbar color 11
@    s28 errorbar pattern 1
@    s28 errorbar size 1.000000
@    s28 errorbar linewidth 1.0
@    s28 errorbar linestyle 1
@    s28 errorbar riser linewidth 1.0
@    s28 errorbar riser linestyle 1
@    s28 errorbar riser clip off
@    s28 errorbar riser clip length 0.100000
@    s28 comment "RgInt=1.34460116544RgInt_err=0.000184807703499RgPos=1.34372372389S0=6.20604380233e-07bvdensity=0.00036124951697columname=qconcentration=0.0025contrast=0.000156576140691d2oFract=0dphi=300edensitySolvent=473.237017282forcefield=Nonemass=4326.85052543mode=contrastprobe_radius=0.14surfaceLayerDensity=1.0temperature=293.15totalVolume=5.03131877101xsldSolvent=0.00133355367508"
@    s28 legend  "sld 1.0"
@    s29 hidden false
@    s29 type xy
@    s29 symbol 0
@    s29 symbol size 0.500000
@    s29 symbol color 0
@    s29 symbol pattern 1
@    s29 symbol fill color 12
@    s29 symbol fill pattern 0
@    s29 symbol linewidth 2.0
@    s29 symbol linestyle 1
@    s29 symbol char 65
@    s29 symbol char font 0
@    s29 symbol skip 0
@    s29 line type 1
@    s29 line linestyle 1
@    s29 line linewidth 1.0
@    s29 line color 3
@    s29 line pattern 1
@    s29 baseline type 0
@    s29 baseline off
@    s29 dropline off
@    s29 fill type 0
@    s29 fill rule 0
@    s29 fill color 1
@    s29 fill pattern 1
@    s29 avalue off
@    s29 avalue type 2
@    s29 avalue char size 1.000000
@    s29 avalue font 0
@    s29 avalue color 1
@    s29 avalue rot 0
@    s29 avalue format general
@    s29 avalue prec 3
@    s29 avalue prepend ""
@    s29 avalue append ""
@    s29 avalue offset 0.000000 , 0.000000
@    s29 errorbar on
@    s29 errorbar place both
@    s29 errorbar color 12
@    s29 errorbar pattern 1
@    s29 errorbar size 1.000000
@    s29 errorbar linewidth 1.0
@    s29 errorbar linestyle 1
@    s29 errorbar riser linewidth 1.0
@    s29 errorbar riser linestyle 1
@    s29 errorbar riser clip off
@    s29 errorbar riser clip length 0.100000
@    s29 comment "RgInt=1.26248594183RgInt_err=0.00111180946284RgPos=1.25849023145S0=6.21003981386e-07bvdensity=0.00036124951697columname=qconcentration=0.0025contrast=0.000156604692332d2oFract=0dphi=300edensitySolvent=473.237017282forcefield=Nonemass=4326.85052543mode=contrastprobe_radius=0.14surfaceLayerDensity=1.0temperature=293.15totalVolume=5.03202073066xsldSolvent=0.00133355367508"
@    s29 legend  "sld 1.0"
@    s30 hidden false
@    s30 type xy
@    s30 symbol 0
@    s30 symbol size 0.500000
@    s30 symbol color 0
@    s30 symbol pattern 1
@    s30 symbol fill color 13
@    s30 symbol fill pattern 0
@    s30 symbol linewidth 2.0
@    s30 symbol linestyle 1
@    s30 symbol char 65
@    s30 symbol char font 0
@    s30 symbol skip 0
@    s30 line type 1
@    s30 line linestyle 1
@    s30 line linewidth 1.0
@    s30 line color 3
@    s30 line pattern 1
@    s30 baseline type 0
@    s30 baseline off
@    s30 dropline off
@    s30 fill type 0
@    s30 fill rule 0
@    s30 fill color 1
@    s30 fill pattern 1
@    s30 avalue off
@    s30 avalue type 2
@    s30 avalue char size 1.000000
@    s30 avalue font 0
@    s30 avalue color 1
@    s30 avalue rot 0
@    s30 avalue format general
@    s30 avalue prec 3
@    s30 avalue prepend ""
@    s30 avalue append ""
@    s30 avalue offset 0.000000 , 0.000000
@    s30 errorbar on
@    s30 errorbar place both
@    s30 errorbar color 13
@    s30 errorbar pattern 1
@    s30 errorbar size 1.000000
@    s30 errorbar linewidth 1.0
@    s30 errorbar linestyle 1
@    s30 errorbar riser linewidth 1.0
@    s30 errorbar riser linestyle 1
@    s30 errorbar riser clip off
@    s30 errorbar riser clip length 0.100000
@    s30 comment "RgInt=1.26527763663RgInt_err=0.00213795766732RgPos=1.26336410923S0=6.56920375017e-07bvdensity=0.00036124951697columname=qconcentration=0.0025contrast=0.000159103219861d2oFract=0dphi=300edensitySolvent=473.237017282forcefield=Nonemass=4326.85052543mode=contrastprobe_radius=0.14surfaceLayerDensity=1.0temperature=293.15totalVolume=5.09421648938xsldSolvent=0.00133355367508"
@    s30 legend  "sld 1.0"
@    s31 hidden false
@    s31 type xy
@    s31 symbol 0
@    s31 symbol size 0.500000
@    s31 symbol color 0
@    s31 symbol pattern 1
@    s31 symbol fill color 14
@    s31 symbol fill pattern 0
@    s31 symbol linewidth 2.0
@    s31 symbol linestyle 1
@    s31 symbol char 65
@    s31 symbol char font 0
@    s31 symbol skip 0
@    s31 line type 1
@    s31 line linestyle 1
@    s31 line linewidth 1.0
@    s31 line color 3
@    s31 line pattern 1
@    s31 baseline type 0
@    s31 baseline off
@    s31 dropline off
@    s31 fill type 0
@    s31 fill rule 0
@    s31 fill color 1
@    s31 fill pattern 1
@    s31 avalue off
@    s31 avalue type 2
@    s31 avalue char size 1.000000
@    s31 avalue font 0
@    s31 avalue color 1
@    s31 avalue rot 0
@    s31 avalue format general
@    s31 avalue prec 3
@    s31 avalue prepend ""
@    s31 avalue append ""
@    s31 avalue offset 0.000000 , 0.000000
@    s31 errorbar on
@    s31 errorbar place both
@    s31 errorbar color 14
@    s31 errorbar pattern 1
@    s31 errorbar size 1.000000
@    s31 errorbar linewidth 1.0
@    s31 errorbar linestyle 1
@    s31 errorbar riser linewidth 1.0
@    s31 errorbar riser linestyle 1
@    s31 errorbar riser clip off
@    s31 errorbar riser clip length 0.100000
@    s31 comment "RgInt=1.13982070534RgInt_err=0.00137850530947RgPos=1.15464294896S0=6.15821983763e-07bvdensity=0.00036124951697columname=qconcentration=0.0025contrast=0.000156233099086d2oFract=0dphi=300edensitySolvent=473.237017282forcefield=Nonemass=4326.85052543mode=contrastprobe_radius=0.14surfaceLayerDensity=1.0temperature=293.15totalVolume=5.02290016882xsldSolvent=0.00133355367508"
@    s31 legend  "sld 1.0"
@    s32 hidden false
@    s32 type xy
@    s32 symbol 0
@    s32 symbol size 0.500000
@    s32 symbol color 0
@    s32 symbol pattern 1
@    s32 symbol fill color 15
@    s32 symbol fill pattern 0
@    s32 symbol linewidth 2.0
@    s32 symbol linestyle 1
@    s32 symbol char 65
@    s32 symbol char font 0
@    s32 symbol skip 0
@    s32 line type 1
@    s32 line linestyle 1
@    s32 line linewidth 1.0
@    s32 line color 3
@    s32 line pattern 1
@    s32 baseline type 0
@    s32 baseline off
@    s32 dropline off
@    s32 fill type 0
@    s32 fill rule 0
@    s32 fill color 1
@    s32 fill pattern 1
@    s32 avalue off
@    s32 avalue type 2
@    s32 avalue char size 1.000000
@    s32 avalue font 0
@    s32 avalue color 1
@    s32 avalue rot 0
@    s32 avalue format general
@    s32 avalue prec 3
@    s32 avalue prepend ""
@    s32 avalue append ""
@    s32 avalue offset 0.000000 , 0.000000
@    s32 errorbar on
@    s32 errorbar place both
@    s32 errorbar color 15
@    s32 errorbar pattern 1
@    s32 errorbar size 1.000000
@    s32 errorbar linewidth 1.0
@    s32 errorbar linestyle 1
@    s32 errorbar riser linewidth 1.0
@    s32 errorbar riser linestyle 1
@    s32 errorbar riser clip off
@    s32 errorbar riser clip length 0.100000
@    s32 comment "RgInt=1.50452932131RgInt_err=0.00153642928704RgPos=1.50995361507S0=5.89671577198e-07bvdensity=0.00036124951697columname=qconcentration=0.0025contrast=0.000154312293784d2oFract=0dphi=300edensitySolvent=473.237017282forcefield=Nonemass=4326.85052543mode=contrastprobe_radius=0.14surfaceLayerDensity=1.0temperature=293.15totalVolume=4.97627726971xsldSolvent=0.00133355367508"
@    s32 legend  "sld 1.0"
@    s33 hidden false
@    s33 type xy
@    s33 symbol 0
@    s33 symbol size 0.500000
@    s33 symbol color 0
@    s33 symbol pattern 1
@    s33 symbol fill color 1
@    s33 symbol fill pattern 0
@    s33 symbol linewidth 2.0
@    s33 symbol linestyle 1
@    s33 symbol char 65
@    s33 symbol char font 0
@    s33 symbol skip 0
@    s33 line type 1
@    s33 line linestyle 1
@    s33 line linewidth 1.0
@    s33 line color 3
@    s33 line pattern 1
@    s33 baseline type 0
@    s33 baseline off
@    s33 dropline off
@    s33 fill type 0
@    s33 fill rule 0
@    s33 fill color 1
@    s33 fill pattern 1
@    s33 avalue off
@    s33 avalue type 2
@    s33 avalue char size 1.000000
@    s33 avalue font 0
@    s33 avalue color 1
@    s33 avalue rot 0
@    s33 avalue format general
@    s33 avalue prec 3
@    s33 avalue prepend ""
@    s33 avalue append ""
@    s33 avalue offset 0.000000 , 0.000000
@    s33 errorbar on
@    s33 errorbar place both
@    s33 errorbar color 1
@    s33 errorbar pattern 1
@    s33 errorbar size 1.000000
@    s33 errorbar linewidth 1.0
@    s33 errorbar linestyle 1
@    s33 errorbar riser linewidth 1.0
@    s33 errorbar riser linestyle 1
@    s33 errorbar riser clip off
@    s33 errorbar riser clip length 0.100000
@    s33 comment "RgInt=1.37633591714RgInt_err=0.001418725771RgPos=1.32658814744S0=6.37244085571e-07bvdensity=0.00036124951697columname=qconcentration=0.0025contrast=0.000157750764002d2oFract=0dphi=300edensitySolvent=473.237017282forcefield=Nonemass=4326.85052543mode=contrastprobe_radius=0.14surfaceLayerDensity=1.0temperature=293.15totalVolume=5.06036024781xsldSolvent=0.00133355367508"
@    s33 legend  "sld 1.0"
@    s34 hidden false
@    s34 type xy
@    s34 symbol 0
@    s34 symbol size 0.500000
@    s34 symbol color 0
@    s34 symbol pattern 1
@    s34 symbol fill color 1
@    s34 symbol fill pattern 0
@    s34 symbol linewidth 2.0
@    s34 symbol linestyle 1
@    s34 symbol char 65
@    s34 symbol char font 0
@    s34 symbol skip 0
@    s34 line type 1
@    s34 line linestyle 1
@    s34 line linewidth 1.0
@    s34 line color 3
@    s34 line pattern 1
@    s34 baseline type 0
@    s34 baseline off
@    s34 dropline off
@    s34 fill type 0
@    s34 fill rule 0
@    s34 fill color 1
@    s34 fill pattern 1
@    s34 avalue off
@    s34 avalue type 2
@    s34 avalue char size 1.000000
@    s34 avalue font 0
@    s34 avalue color 1
@    s34 avalue rot 0
@    s34 avalue format general
@    s34 avalue prec 3
@    s34 avalue prepend ""
@    s34 avalue append ""
@    s34 avalue offset 0.000000 , 0.000000
@    s34 errorbar on
@    s34 errorbar place both
@    s34 errorbar color 1
@    s34 errorbar pattern 1
@    s34 errorbar size 1.000000
@    s34 errorbar linewidth 1.0
@    s34 errorbar linestyle 1
@    s34 errorbar riser linewidth 1.0
@    s34 errorbar riser linestyle 1
@    s34 errorbar riser clip off
@    s34 errorbar riser clip length 0.100000
@    s34 comment "RgInt=1.13569657137RgInt_err=0.00072424678713RgPos=1.11096607942S0=6.73353044433e-07bvdensity=0.00036124951697columname=qconcentration=0.0025contrast=0.000160203848972d2oFract=0dphi=300edensitySolvent=473.237017282forcefield=Nonemass=4326.85052543mode=contrastprobe_radius=0.14surfaceLayerDensity=1.0temperature=293.15totalVolume=5.12210489415xsldSolvent=0.00133355367508"
@    s34 legend  "sld 1.0"
@    s35 hidden false
@    s35 type xy
@    s35 symbol 0
@    s35 symbol size 0.500000
@    s35 symbol color 0
@    s35 symbol pattern 1
@    s35 symbol fill color 1
@    s35 symbol fill pattern 0
@    s35 symbol linewidth 2.0
@    s35 symbol linestyle 1
@    s35 symbol char 65
@    s35 symbol char font 0
@    s35 symbol skip 0
@    s35 line type 1
@    s35 line linestyle 1
@    s35 line linewidth 1.0
@    s35 line color 3
@    s35 line pattern 1
@    s35 baseline type 0
@    s35 baseline off
@    s35 dropline off
@    s35 fill type 0
@    s35 fill rule 0
@    s35 fill color 1
@    s35 fill pattern 1
@    s35 avalue off
@    s35 avalue type 2
@    s35 avalue char size 1.000000
@    s35 avalue font 0
@    s35 avalue color 1
@    s35 avalue rot 0
@    s35 avalue format general
@    s35 avalue prec 3
@    s35 avalue prepend ""
@    s35 avalue append ""
@    s35 avalue offset 0.000000 , 0.000000
@    s35 errorbar on
@    s35 errorbar place both
@    s35 errorbar color 1
@    s35 errorbar pattern 1
@    s35 errorbar size 1.000000
@    s35 errorbar linewidth 1.0
@    s35 errorbar linestyle 1
@    s35 errorbar riser linewidth 1.0
@    s35 errorbar riser linestyle 1
@    s35 errorbar riser clip off
@    s35 errorbar riser clip length 0.100000
@    s35 comment "RgInt=1.154112538RgInt_err=0.000997927104932RgPos=1.12784575951S0=6.10490842726e-07bvdensity=0.00036124951697columname=qconcentration=0.0025contrast=0.000155847755703d2oFract=0dphi=300edensitySolvent=473.237017282forcefield=Nonemass=4326.85052543mode=contrastprobe_radius=0.14surfaceLayerDensity=1.0temperature=293.15totalVolume=5.0134769714xsldSolvent=0.00133355367508"
@    s35 legend  "sld 1.0"
@    s36 hidden false
@    s36 type xy
@    s36 symbol 0
@    s36 symbol size 0.500000
@    s36 symbol color 0
@    s36 symbol pattern 1
@    s36 symbol fill color 1
@    s36 symbol fill pattern 0
@    s36 symbol linewidth 2.0
@    s36 symbol linestyle 1
@    s36 symbol char 65
@    s36 symbol char font 0
@    s36 symbol skip 0
@    s36 line type 1
@    s36 line linestyle 1
@    s36 line linewidth 1.0
@    s36 line color 3
@    s36 line pattern 1
@    s36 baseline type 0
@    s36 baseline off
@    s36 dropline off
@    s36 fill type 0
@    s36 fill rule 0
@    s36 fill color 1
@    s36 fill pattern 1
@    s36 avalue off
@    s36 avalue type 2
@    s36 avalue char size 1.000000
@    s36 avalue font 0
@    s36 avalue color 1
@    s36 avalue rot 0
@    s36 avalue format general
@    s36 avalue prec 3
@    s36 avalue prepend ""
@    s36 avalue append ""
@    s36 avalue offset 0.000000 , 0.000000
@    s36 errorbar on
@    s36 errorbar place both
@    s36 errorbar color 1
@    s36 errorbar pattern 1
@    s36 errorbar size 1.000000
@    s36 errorbar linewidth 1.0
@    s36 errorbar linestyle 1
@    s36 errorbar riser linewidth 1.0
@    s36 errorbar riser linestyle 1
@    s36 errorbar riser clip off
@    s36 errorbar riser clip length 0.100000
@    s36 comment "RgInt=1.22190833563RgInt_err=0.00194490015406RgPos=1.22866602288S0=6.75071678733e-07bvdensity=0.00036124951697columname=qconcentration=0.0025contrast=0.000160317493526d2oFract=0dphi=300edensitySolvent=473.237017282forcefield=Nonemass=4326.85052543mode=contrastprobe_radius=0.14surfaceLayerDensity=1.0temperature=293.15totalVolume=5.12500189043xsldSolvent=0.00133355367508"
@    s36 legend  "sld 1.0"
@    s37 hidden false
@    s37 type xy
@    s37 symbol 0
@    s37 symbol size 0.500000
@    s37 symbol color 0
@    s37 symbol pattern 1
@    s37 symbol fill color 1
@    s37 symbol fill pattern 0
@    s37 symbol linewidth 2.0
@    s37 symbol linestyle 1
@    s37 symbol char 65
@    s37 symbol char font 0
@    s37 symbol skip 0
@    s37 line type 1
@    s37 line linestyle 1
@    s37 line linewidth 1.0
@    s37 line color 3
@    s37 line pattern 1
@    s37 baseline type 0
@    s37 baseline off
@    s37 dropline off
@    s37 fill type 0
@    s37 fill rule 0
@    s37 fill color 1
@    s37 fill pattern 1
@    s37 avalue off
@    s37 avalue type 2
@    s37 avalue char size 1.000000
@    s37 avalue font 0
@    s37 avalue color 1
@    s37 avalue rot 0
@    s37 avalue format general
@    s37 avalue prec 3
@    s37 avalue prepend ""
@    s37 avalue append ""
@    s37 avalue offset 0.000000 , 0.000000
@    s37 errorbar on
@    s37 errorbar place both
@    s37 errorbar color 1
@    s37 errorbar pattern 1
@    s37 errorbar size 1.000000
@    s37 errorbar linewidth 1.0
@    s37 errorbar linestyle 1
@    s37 errorbar riser linewidth 1.0
@    s37 errorbar riser linestyle 1
@    s37 errorbar riser clip off
@    s37 errorbar riser clip length 0.100000
@    s37 comment "RgInt=1.34624862224RgInt_err=0.00189467803257RgPos=1.3448651322S0=6.76780512667e-07bvdensity=0.00036124951697columname=qconcentration=0.0025contrast=0.000160430219626d2oFract=0dphi=300edensitySolvent=473.237017282forcefield=Nonemass=4326.85052543mode=contrastprobe_radius=0.14surfaceLayerDensity=1.0temperature=293.15totalVolume=5.12787871294xsldSolvent=0.00133355367508"
@    s37 legend  "sld 1.0"
@    s38 hidden false
@    s38 type xy
@    s38 symbol 0
@    s38 symbol size 0.500000
@    s38 symbol color 0
@    s38 symbol pattern 1
@    s38 symbol fill color 2
@    s38 symbol fill pattern 0
@    s38 symbol linewidth 2.0
@    s38 symbol linestyle 1
@    s38 symbol char 65
@    s38 symbol char font 0
@    s38 symbol skip 0
@    s38 line type 1
@    s38 line linestyle 1
@    s38 line linewidth 1.0
@    s38 line color 3
@    s38 line pattern 1
@    s38 baseline type 0
@    s38 baseline off
@    s38 dropline off
@    s38 fill type 0
@    s38 fill rule 0
@    s38 fill color 1
@    s38 fill pattern 1
@    s38 avalue off
@    s38 avalue type 2
@    s38 avalue char size 1.000000
@    s38 avalue font 0
@    s38 avalue color 1
@    s38 avalue rot 0
@    s38 avalue format general
@    s38 avalue prec 3
@    s38 avalue prepend ""
@    s38 avalue append ""
@    s38 avalue offset 0.000000 , 0.000000
@    s38 errorbar on
@    s38 errorbar place both
@    s38 errorbar color 2
@    s38 errorbar pattern 1
@    s38 errorbar size 1.000000
@    s38 errorbar linewidth 1.0
@    s38 errorbar linestyle 1
@    s38 errorbar riser linewidth 1.0
@    s38 errorbar riser linestyle 1
@    s38 errorbar riser clip off
@    s38 errorbar riser clip length 0.100000
@    s38 comment "RgInt=1.1988813065RgInt_err=0.00120896591502RgPos=1.21009576367S0=6.13467300055e-07bvdensity=0.00036124951697columname=qconcentration=0.0025contrast=0.000156063283664d2oFract=0dphi=300edensitySolvent=473.237017282forcefield=Nonemass=4326.85052543mode=contrastprobe_radius=0.14surfaceLayerDensity=1.0temperature=293.15totalVolume=5.01874313596xsldSolvent=0.00133355367508"
@    s38 legend  "sld 1.0"
@    s39 hidden false
@    s39 type xy
@    s39 symbol 0
@    s39 symbol size 0.500000
@    s39 symbol color 0
@    s39 symbol pattern 1
@    s39 symbol fill color 3
@    s39 symbol fill pattern 0
@    s39 symbol linewidth 2.0
@    s39 symbol linestyle 1
@    s39 symbol char 65
@    s39 symbol char font 0
@    s39 symbol skip 0
@    s39 line type 1
@    s39 line linestyle 1
@    s39 line linewidth 1.0
@    s39 line color 3
@    s39 line pattern 1
@    s39 baseline type 0
@    s39 baseline off
@    s39 dropline off
@    s39 fill type 0
@    s39 fill rule 0
@    s39 fill color 1
@    s39 fill pattern 1
@    s39 avalue off
@    s39 avalue type 2
@    s39 avalue char size 1.000000
@    s39 avalue font 0
@    s39 avalue color 1
@    s39 avalue rot 0
@    s39 avalue format general
@    s39 avalue prec 3
@    s39 avalue prepend ""
@    s39 avalue append ""
@    s39 avalue offset 0.000000 , 0.000000
@    s39 errorbar on
@    s39 errorbar place both
@    s39 errorbar color 3
@    s39 errorbar pattern 1
@    s39 errorbar size 1.000000
@    s39 errorbar linewidth 1.0
@    s39 errorbar linestyle 1
@    s39 errorbar riser linewidth 1.0
@    s39 errorbar riser linestyle 1
@    s39 errorbar riser clip off
@    s39 errorbar riser clip length 0.100000
@    s39 comment "RgInt=1.27977029141RgInt_err=0.00115794161234RgPos=1.24503870519S0=6.6899439549e-07bvdensity=0.00036124951697columname=qconcentration=0.0025contrast=0.000159914402154d2oFract=0dphi=300edensitySolvent=473.237017282forcefield=Nonemass=4326.85052543mode=contrastprobe_radius=0.14surfaceLayerDensity=1.0temperature=293.15totalVolume=5.11474116644xsldSolvent=0.00133355367508"
@    s39 legend  "sld 1.0"
@    s40 hidden false
@    s40 type xy
@    s40 symbol 0
@    s40 symbol size 0.500000
@    s40 symbol color 0
@    s40 symbol pattern 1
@    s40 symbol fill color 4
@    s40 symbol fill pattern 0
@    s40 symbol linewidth 2.0
@    s40 symbol linestyle 1
@    s40 symbol char 65
@    s40 symbol char font 0
@    s40 symbol skip 0
@    s40 line type 1
@    s40 line linestyle 1
@    s40 line linewidth 1.0
@    s40 line color 3
@    s40 line pattern 1
@    s40 baseline type 0
@    s40 baseline off
@    s40 dropline off
@    s40 fill type 0
@    s40 fill rule 0
@    s40 fill color 1
@    s40 fill pattern 1
@    s40 avalue off
@    s40 avalue type 2
@    s40 avalue char size 1.000000
@    s40 avalue font 0
@    s40 avalue color 1
@    s40 avalue rot 0
@    s40 avalue format general
@    s40 avalue prec 3
@    s40 avalue prepend ""
@    s40 avalue append ""
@    s40 avalue offset 0.000000 , 0.000000
@    s40 errorbar on
@    s40 errorbar place both
@    s40 errorbar color 4
@    s40 errorbar pattern 1
@    s40 errorbar size 1.000000
@    s40 errorbar linewidth 1.0
@    s40 errorbar linestyle 1
@    s40 errorbar riser linewidth 1.0
@    s40 errorbar riser linestyle 1
@    s40 errorbar riser clip off
@    s40 errorbar riser clip length 0.100000
@    s40 comment "RgInt=1.31911412612RgInt_err=0.00121877580964RgPos=1.30443883062S0=6.5062527169e-07bvdensity=0.00036124951697columname=qconcentration=0.0025contrast=0.000158674709373d2oFract=0dphi=300edensitySolvent=473.237017282forcefield=Nonemass=4326.85052543mode=contrastprobe_radius=0.14surfaceLayerDensity=1.0temperature=293.15totalVolume=5.0834405927xsldSolvent=0.00133355367508"
@    s40 legend  "sld 1.0"
@    s41 hidden false
@    s41 type xy
@    s41 symbol 0
@    s41 symbol size 0.500000
@    s41 symbol color 0
@    s41 symbol pattern 1
@    s41 symbol fill color 5
@    s41 symbol fill pattern 0
@    s41 symbol linewidth 2.0
@    s41 symbol linestyle 1
@    s41 symbol char 65
@    s41 symbol char font 0
@    s41 symbol skip 0
@    s41 line type 1
@    s41 line linestyle 1
@    s41 line linewidth 1.0
@    s41 line color 3
@    s41 line pattern 1
@    s41 baseline type 0
@    s41 baseline off
@    s41 dropline off
@    s41 fill type 0
@    s41 fill rule 0
@    s41 fill color 1
@    s41 fill pattern 1
@    s41 avalue off
@    s41 avalue type 2
@    s41 avalue char size 1.000000
@    s41 avalue font 0
@    s41 avalue color 1
@    s41 avalue rot 0
@    s41 avalue format general
@    s41 avalue prec 3
@    s41 avalue prepend ""
@    s41 avalue append ""
@    s41 avalue offset 0.000000 , 0.000000
@    s41 errorbar on
@    s41 errorbar place both
@    s41 errorbar color 5
@    s41 errorbar pattern 1
@    s41 errorbar size 1.000000
@    s41 errorbar linewidth 1.0
@    s41 errorbar linestyle 1
@    s41 errorbar riser linewidth 1.0
@    s41 errorbar riser linestyle 1
@    s41 errorbar riser clip off
@    s41 errorbar riser clip length 0.100000
@    s41 comment "RgInt=1.39309218207RgInt_err=0.000963797449844RgPos=1.41209255996S0=5.90882446521e-07bvdensity=0.00036124951697columname=qconcentration=0.0025contrast=0.000154402966336d2oFract=0dphi=300edensitySolvent=473.237017282forcefield=Nonemass=4326.85052543mode=contrastprobe_radius=0.14surfaceLayerDensity=1.0temperature=293.15totalVolume=4.97845865374xsldSolvent=0.00133355367508"
@    s41 legend  "sld 1.0"
@    s42 hidden false
@    s42 type xy
@    s42 symbol 0
@    s42 symbol size 0.500000
@    s42 symbol color 0
@    s42 symbol pattern 1
@    s42 symbol fill color 6
@    s42 symbol fill pattern 0
@    s42 symbol linewidth 2.0
@    s42 symbol linestyle 1
@    s42 symbol char 65
@    s42 symbol char font 0
@    s42 symbol skip 0
@    s42 line type 1
@    s42 line linestyle 1
@    s42 line linewidth 1.0
@    s42 line color 4
@    s42 line pattern 1
@    s42 baseline type 0
@    s42 baseline off
@    s42 dropline off
@    s42 fill type 0
@    s42 fill rule 0
@    s42 fill color 1
@    s42 fill pattern 1
@    s42 avalue off
@    s42 avalue type 2
@    s42 avalue char size 1.000000
@    s42 avalue font 0
@    s42 avalue color 1
@    s42 avalue rot 0
@    s42 avalue format general
@    s42 avalue prec 3
@    s42 avalue prepend ""
@    s42 avalue append ""
@    s42 avalue offset 0.000000 , 0.000000
@    s42 errorbar on
@    s42 errorbar place both
@    s42 errorbar color 6
@    s42 errorbar pattern 1
@    s42 errorbar size 1.000000
@    s42 errorbar linewidth 1.0
@    s42 errorbar linestyle 1
@    s42 errorbar riser linewidth 1.0
@    s42 errorbar riser linestyle 1
@    s42 errorbar riser clip off
@    s42 errorbar riser clip length 0.100000
@    s42 comment "RgInt=1.06312141406RgInt_err=0.00393541762716RgPos=1.23980240647S0=3.54854084107e-07bvdensity=0.00036124951697columname=qconcentration=0.0025contrast=0.000158412382711d2oFract=0dphi=300edensitySolvent=473.237017282forcefield=Nonemass=4326.85052543mode=contrastprobe_radius=0.14surfaceLayerDensity=1.05temperature=293.15totalVolume=5.07686624426xsldSolvent=0.00133355367508"
@    s42 legend  "sld 1.06"
@    s43 hidden false
@    s43 type xy
@    s43 symbol 0
@    s43 symbol size 0.500000
@    s43 symbol color 0
@    s43 symbol pattern 1
@    s43 symbol fill color 7
@    s43 symbol fill pattern 0
@    s43 symbol linewidth 2.0
@    s43 symbol linestyle 1
@    s43 symbol char 65
@    s43 symbol char font 0
@    s43 symbol skip 0
@    s43 line type 1
@    s43 line linestyle 1
@    s43 line linewidth 1.0
@    s43 line color 4
@    s43 line pattern 1
@    s43 baseline type 0
@    s43 baseline off
@    s43 dropline off
@    s43 fill type 0
@    s43 fill rule 0
@    s43 fill color 1
@    s43 fill pattern 1
@    s43 avalue off
@    s43 avalue type 2
@    s43 avalue char size 1.000000
@    s43 avalue font 0
@    s43 avalue color 1
@    s43 avalue rot 0
@    s43 avalue format general
@    s43 avalue prec 3
@    s43 avalue prepend ""
@    s43 avalue append ""
@    s43 avalue offset 0.000000 , 0.000000
@    s43 errorbar on
@    s43 errorbar place both
@    s43 errorbar color 7
@    s43 errorbar pattern 1
@    s43 errorbar size 1.000000
@    s43 errorbar linewidth 1.0
@    s43 errorbar linestyle 1
@    s43 errorbar riser linewidth 1.0
@    s43 errorbar riser linestyle 1
@    s43 errorbar riser clip off
@    s43 errorbar riser clip length 0.100000
@    s43 comment "RgInt=1.06312141406RgInt_err=0.00393541762712RgPos=1.23980240647S0=3.54854084107e-07bvdensity=0.00036124951697columname=qconcentration=0.0025contrast=0.000158412382711d2oFract=0dphi=300edensitySolvent=473.237017282forcefield=Nonemass=4326.85052543mode=contrastprobe_radius=0.14surfaceLayerDensity=1.05temperature=293.15totalVolume=5.07686624426xsldSolvent=0.00133355367508"
@    s43 legend  "sld 1.06"
@    s44 hidden false
@    s44 type xy
@    s44 symbol 0
@    s44 symbol size 0.500000
@    s44 symbol color 0
@    s44 symbol pattern 1
@    s44 symbol fill color 8
@    s44 symbol fill pattern 0
@    s44 symbol linewidth 2.0
@    s44 symbol linestyle 1
@    s44 symbol char 65
@    s44 symbol char font 0
@    s44 symbol skip 0
@    s44 line type 1
@    s44 line linestyle 1
@    s44 line linewidth 1.0
@    s44 line color 4
@    s44 line pattern 1
@    s44 baseline type 0
@    s44 baseline off
@    s44 dropline off
@    s44 fill type 0
@    s44 fill rule 0
@    s44 fill color 1
@    s44 fill pattern 1
@    s44 avalue off
@    s44 avalue type 2
@    s44 avalue char size 1.000000
@    s44 avalue font 0
@    s44 avalue color 1
@    s44 avalue rot 0
@    s44 avalue format general
@    s44 avalue prec 3
@    s44 avalue prepend ""
@    s44 avalue append ""
@    s44 avalue offset 0.000000 , 0.000000
@    s44 errorbar on
@    s44 errorbar place both
@    s44 errorbar color 8
@    s44 errorbar pattern 1
@    s44 errorbar size 1.000000
@    s44 errorbar linewidth 1.0
@    s44 errorbar linestyle 1
@    s44 errorbar riser linewidth 1.0
@    s44 errorbar riser linestyle 1
@    s44 errorbar riser clip off
@    s44 errorbar riser clip length 0.100000
@    s44 comment "RgInt=1.03816364136RgInt_err=0.00332595118669RgPos=1.24637100145S0=3.44790440516e-07bvdensity=0.00036124951697columname=qconcentration=0.0025contrast=0.000159490213755d2oFract=0dphi=300edensitySolvent=473.237017282forcefield=Nonemass=4326.85052543mode=contrastprobe_radius=0.14surfaceLayerDensity=1.05temperature=293.15totalVolume=5.10398769024xsldSolvent=0.00133355367508"
@    s44 legend  "sld 1.06"
@    s45 hidden false
@    s45 type xy
@    s45 symbol 0
@    s45 symbol size 0.500000
@    s45 symbol color 0
@    s45 symbol pattern 1
@    s45 symbol fill color 9
@    s45 symbol fill pattern 0
@    s45 symbol linewidth 2.0
@    s45 symbol linestyle 1
@    s45 symbol char 65
@    s45 symbol char font 0
@    s45 symbol skip 0
@    s45 line type 1
@    s45 line linestyle 1
@    s45 line linewidth 1.0
@    s45 line color 4
@    s45 line pattern 1
@    s45 baseline type 0
@    s45 baseline off
@    s45 dropline off
@    s45 fill type 0
@    s45 fill rule 0
@    s45 fill color 1
@    s45 fill pattern 1
@    s45 avalue off
@    s45 avalue type 2
@    s45 avalue char size 1.000000
@    s45 avalue font 0
@    s45 avalue color 1
@    s45 avalue rot 0
@    s45 avalue format general
@    s45 avalue prec 3
@    s45 avalue prepend ""
@    s45 avalue append ""
@    s45 avalue offset 0.000000 , 0.000000
@    s45 errorbar on
@    s45 errorbar place both
@    s45 errorbar color 9
@    s45 errorbar pattern 1
@    s45 errorbar size 1.000000
@    s45 errorbar linewidth 1.0
@    s45 errorbar linestyle 1
@    s45 errorbar riser linewidth 1.0
@    s45 errorbar riser linestyle 1
@    s45 errorbar riser clip off
@    s45 errorbar riser clip length 0.100000
@    s45 comment "RgInt=1.26899797263RgInt_err=0.00145743531359RgPos=1.36338643186S0=3.29175397893e-07bvdensity=0.00036124951697columname=qconcentration=0.0025contrast=0.000158050163151d2oFract=0dphi=300edensitySolvent=473.237017282forcefield=Nonemass=4326.85052543mode=contrastprobe_radius=0.14surfaceLayerDensity=1.05temperature=293.15totalVolume=5.06781631262xsldSolvent=0.00133355367508"
@    s45 legend  "sld 1.06"
@    s46 hidden false
@    s46 type xy
@    s46 symbol 0
@    s46 symbol size 0.500000
@    s46 symbol color 0
@    s46 symbol pattern 1
@    s46 symbol fill color 10
@    s46 symbol fill pattern 0
@    s46 symbol linewidth 2.0
@    s46 symbol linestyle 1
@    s46 symbol char 65
@    s46 symbol char font 0
@    s46 symbol skip 0
@    s46 line type 1
@    s46 line linestyle 1
@    s46 line linewidth 1.0
@    s46 line color 4
@    s46 line pattern 1
@    s46 baseline type 0
@    s46 baseline off
@    s46 dropline off
@    s46 fill type 0
@    s46 fill rule 0
@    s46 fill color 1
@    s46 fill pattern 1
@    s46 avalue off
@    s46 avalue type 2
@    s46 avalue char size 1.000000
@    s46 avalue font 0
@    s46 avalue color 1
@    s46 avalue rot 0
@    s46 avalue format general
@    s46 avalue prec 3
@    s46 avalue prepend ""
@    s46 avalue append ""
@    s46 avalue offset 0.000000 , 0.000000
@    s46 errorbar on
@    s46 errorbar place both
@    s46 errorbar color 10
@    s46 errorbar pattern 1
@    s46 errorbar size 1.000000
@    s46 errorbar linewidth 1.0
@    s46 errorbar linestyle 1
@    s46 errorbar riser linewidth 1.0
@    s46 errorbar riser linestyle 1
@    s46 errorbar riser clip off
@    s46 errorbar riser clip length 0.100000
@    s46 comment "RgInt=1.30939605702RgInt_err=0.000949929743621RgPos=1.42255837981S0=3.11123906787e-07bvdensity=0.00036124951697columname=qconcentration=0.0025contrast=0.000157310191183d2oFract=0dphi=300edensitySolvent=473.237017282forcefield=Nonemass=4326.85052543mode=contrastprobe_radius=0.14surfaceLayerDensity=1.05temperature=293.15totalVolume=5.04942828475xsldSolvent=0.00133355367508"
@    s46 legend  "sld 1.06"
@    s47 hidden false
@    s47 type xy
@    s47 symbol 0
@    s47 symbol size 0.500000
@    s47 symbol color 0
@    s47 symbol pattern 1
@    s47 symbol fill color 11
@    s47 symbol fill pattern 0
@    s47 symbol linewidth 2.0
@    s47 symbol linestyle 1
@    s47 symbol char 65
@    s47 symbol char font 0
@    s47 symbol skip 0
@    s47 line type 1
@    s47 line linestyle 1
@    s47 line linewidth 1.0
@    s47 line color 4
@    s47 line pattern 1
@    s47 baseline type 0
@    s47 baseline off
@    s47 dropline off
@    s47 fill type 0
@    s47 fill rule 0
@    s47 fill color 1
@    s47 fill pattern 1
@    s47 avalue off
@    s47 avalue type 2
@    s47 avalue char size 1.000000
@    s47 avalue font 0
@    s47 avalue color 1
@    s47 avalue rot 0
@    s47 avalue format general
@    s47 avalue prec 3
@    s47 avalue prepend ""
@    s47 avalue append ""
@    s47 avalue offset 0.000000 , 0.000000
@    s47 errorbar on
@    s47 errorbar place both
@    s47 errorbar color 11
@    s47 errorbar pattern 1
@    s47 errorbar size 1.000000
@    s47 errorbar linewidth 1.0
@    s47 errorbar linestyle 1
@    s47 errorbar riser linewidth 1.0
@    s47 errorbar riser linestyle 1
@    s47 errorbar riser clip off
@    s47 errorbar riser clip length 0.100000
@    s47 comment "RgInt=1.23432512141RgInt_err=0.00153314531788RgPos=1.31854906137S0=3.39422351469e-07bvdensity=0.00036124951697columname=qconcentration=0.0025contrast=0.000159193660378d2oFract=0dphi=300edensitySolvent=473.237017282forcefield=Nonemass=4326.85052543mode=contrastprobe_radius=0.14surfaceLayerDensity=1.05temperature=293.15totalVolume=5.09649666864xsldSolvent=0.00133355367508"
@    s47 legend  "sld 1.06"
@    s48 hidden false
@    s48 type xy
@    s48 symbol 0
@    s48 symbol size 0.500000
@    s48 symbol color 0
@    s48 symbol pattern 1
@    s48 symbol fill color 12
@    s48 symbol fill pattern 0
@    s48 symbol linewidth 2.0
@    s48 symbol linestyle 1
@    s48 symbol char 65
@    s48 symbol char font 0
@    s48 symbol skip 0
@    s48 line type 1
@    s48 line linestyle 1
@    s48 line linewidth 1.0
@    s48 line color 4
@    s48 line pattern 1
@    s48 baseline type 0
@    s48 baseline off
@    s48 dropline off
@    s48 fill type 0
@    s48 fill rule 0
@    s48 fill color 1
@    s48 fill pattern 1
@    s48 avalue off
@    s48 avalue type 2
@    s48 avalue char size 1.000000
@    s48 avalue font 0
@    s48 avalue color 1
@    s48 avalue rot 0
@    s48 avalue format general
@    s48 avalue prec 3
@    s48 avalue prepend ""
@    s48 avalue append ""
@    s48 avalue offset 0.000000 , 0.000000
@    s48 errorbar on
@    s48 errorbar place both
@    s48 errorbar color 12
@    s48 errorbar pattern 1
@    s48 errorbar size 1.000000
@    s48 errorbar linewidth 1.0
@    s48 errorbar linestyle 1
@    s48 errorbar riser linewidth 1.0
@    s48 errorbar riser linestyle 1
@    s48 errorbar riser clip off
@    s48 errorbar riser clip length 0.100000
@    s48 comment "RgInt=1.21202887584RgInt_err=0.000559958208398RgPos=1.34372372389S0=3.080714784e-07bvdensity=0.00036124951697columname=qconcentration=0.0025contrast=0.000156576140691d2oFract=0dphi=300edensitySolvent=473.237017282forcefield=Nonemass=4326.85052543mode=contrastprobe_radius=0.14surfaceLayerDensity=1.05temperature=293.15totalVolume=5.03131877101xsldSolvent=0.00133355367508"
@    s48 legend  "sld 1.06"
@    s49 hidden false
@    s49 type xy
@    s49 symbol 0
@    s49 symbol size 0.500000
@    s49 symbol color 0
@    s49 symbol pattern 1
@    s49 symbol fill color 13
@    s49 symbol fill pattern 0
@    s49 symbol linewidth 2.0
@    s49 symbol linestyle 1
@    s49 symbol char 65
@    s49 symbol char font 0
@    s49 symbol skip 0
@    s49 line type 1
@    s49 line linestyle 1
@    s49 line linewidth 1.0
@    s49 line color 4
@    s49 line pattern 1
@    s49 baseline type 0
@    s49 baseline off
@    s49 dropline off
@    s49 fill type 0
@    s49 fill rule 0
@    s49 fill color 1
@    s49 fill pattern 1
@    s49 avalue off
@    s49 avalue type 2
@    s49 avalue char size 1.000000
@    s49 avalue font 0
@    s49 avalue color 1
@    s49 avalue rot 0
@    s49 avalue format general
@    s49 avalue prec 3
@    s49 avalue prepend ""
@    s49 avalue append ""
@    s49 avalue offset 0.000000 , 0.000000
@    s49 errorbar on
@    s49 errorbar place both
@    s49 errorbar color 13
@    s49 errorbar pattern 1
@    s49 errorbar size 1.000000
@    s49 errorbar linewidth 1.0
@    s49 errorbar linestyle 1
@    s49 errorbar riser linewidth 1.0
@    s49 errorbar riser linestyle 1
@    s49 errorbar riser clip off
@    s49 errorbar riser clip length 0.100000
@    s49 comment "RgInt=1.10566707707RgInt_err=0.000889808270445RgPos=1.25849023145S0=3.13763965536e-07bvdensity=0.00036124951697columname=qconcentration=0.0025contrast=0.000156604692332d2oFract=0dphi=300edensitySolvent=473.237017282forcefield=Nonemass=4326.85052543mode=contrastprobe_radius=0.14surfaceLayerDensity=1.05temperature=293.15totalVolume=5.03202073066xsldSolvent=0.00133355367508"
@    s49 legend  "sld 1.06"
@    s50 hidden false
@    s50 type xy
@    s50 symbol 0
@    s50 symbol size 0.500000
@    s50 symbol color 0
@    s50 symbol pattern 1
@    s50 symbol fill color 14
@    s50 symbol fill pattern 0
@    s50 symbol linewidth 2.0
@    s50 symbol linestyle 1
@    s50 symbol char 65
@    s50 symbol char font 0
@    s50 symbol skip 0
@    s50 line type 1
@    s50 line linestyle 1
@    s50 line linewidth 1.0
@    s50 line color 4
@    s50 line pattern 1
@    s50 baseline type 0
@    s50 baseline off
@    s50 dropline off
@    s50 fill type 0
@    s50 fill rule 0
@    s50 fill color 1
@    s50 fill pattern 1
@    s50 avalue off
@    s50 avalue type 2
@    s50 avalue char size 1.000000
@    s50 avalue font 0
@    s50 avalue color 1
@    s50 avalue rot 0
@    s50 avalue format general
@    s50 avalue prec 3
@    s50 avalue prepend ""
@    s50 avalue append ""
@    s50 avalue offset 0.000000 , 0.000000
@    s50 errorbar on
@    s50 errorbar place both
@    s50 errorbar color 14
@    s50 errorbar pattern 1
@    s50 errorbar size 1.000000
@    s50 errorbar linewidth 1.0
@    s50 errorbar linestyle 1
@    s50 errorbar riser linewidth 1.0
@    s50 errorbar riser linestyle 1
@    s50 errorbar riser clip off
@    s50 errorbar riser clip length 0.100000
@    s50 comment "RgInt=1.12993572424RgInt_err=0.00378953482536RgPos=1.26336410923S0=3.48405973867e-07bvdensity=0.00036124951697columname=qconcentration=0.0025contrast=0.000159103219861d2oFract=0dphi=300edensitySolvent=473.237017282forcefield=Nonemass=4326.85052543mode=contrastprobe_radius=0.14surfaceLayerDensity=1.05temperature=293.15totalVolume=5.09421648938xsldSolvent=0.00133355367508"
@    s50 legend  "sld 1.06"
@    s51 hidden false
@    s51 type xy
@    s51 symbol 0
@    s51 symbol size 0.500000
@    s51 symbol color 0
@    s51 symbol pattern 1
@    s51 symbol fill color 15
@    s51 symbol fill pattern 0
@    s51 symbol linewidth 2.0
@    s51 symbol linestyle 1
@    s51 symbol char 65
@    s51 symbol char font 0
@    s51 symbol skip 0
@    s51 line type 1
@    s51 line linestyle 1
@    s51 line linewidth 1.0
@    s51 line color 4
@    s51 line pattern 1
@    s51 baseline type 0
@    s51 baseline off
@    s51 dropline off
@    s51 fill type 0
@    s51 fill rule 0
@    s51 fill color 1
@    s51 fill pattern 1
@    s51 avalue off
@    s51 avalue type 2
@    s51 avalue char size 1.000000
@    s51 avalue font 0
@    s51 avalue color 1
@    s51 avalue rot 0
@    s51 avalue format general
@    s51 avalue prec 3
@    s51 avalue prepend ""
@    s51 avalue append ""
@    s51 avalue offset 0.000000 , 0.000000
@    s51 errorbar on
@    s51 errorbar place both
@    s51 errorbar color 15
@    s51 errorbar pattern 1
@    s51 errorbar size 1.000000
@    s51 errorbar linewidth 1.0
@    s51 errorbar linestyle 1
@    s51 errorbar riser linewidth 1.0
@    s51 errorbar riser linestyle 1
@    s51 errorbar riser clip off
@    s51 errorbar riser clip length 0.100000
@    s51 comment "RgInt=0.981882836807RgInt_err=0.00266723222689RgPos=1.15464294896S0=3.07882147768e-07bvdensity=0.00036124951697columname=qconcentration=0.0025contrast=0.000156233099086d2oFract=0dphi=300edensitySolvent=473.237017282forcefield=Nonemass=4326.85052543mode=contrastprobe_radius=0.14surfaceLayerDensity=1.05temperature=293.15totalVolume=5.02290016882xsldSolvent=0.00133355367508"
@    s51 legend  "sld 1.06"
@    s52 hidden false
@    s52 type xy
@    s52 symbol 0
@    s52 symbol size 0.500000
@    s52 symbol color 0
@    s52 symbol pattern 1
@    s52 symbol fill color 1
@    s52 symbol fill pattern 0
@    s52 symbol linewidth 2.0
@    s52 symbol linestyle 1
@    s52 symbol char 65
@    s52 symbol char font 0
@    s52 symbol skip 0
@    s52 line type 1
@    s52 line linestyle 1
@    s52 line linewidth 1.0
@    s52 line color 4
@    s52 line pattern 1
@    s52 baseline type 0
@    s52 baseline off
@    s52 dropline off
@    s52 fill type 0
@    s52 fill rule 0
@    s52 fill color 1
@    s52 fill pattern 1
@    s52 avalue off
@    s52 avalue type 2
@    s52 avalue char size 1.000000
@    s52 avalue font 0
@    s52 avalue color 1
@    s52 avalue rot 0
@    s52 avalue format general
@    s52 avalue prec 3
@    s52 avalue prepend ""
@    s52 avalue append ""
@    s52 avalue offset 0.000000 , 0.000000
@    s52 errorbar on
@    s52 errorbar place both
@    s52 errorbar color 1
@    s52 errorbar pattern 1
@    s52 errorbar size 1.000000
@    s52 errorbar linewidth 1.0
@    s52 errorbar linestyle 1
@    s52 errorbar riser linewidth 1.0
@    s52 errorbar riser linestyle 1
@    s52 errorbar riser clip off
@    s52 errorbar riser clip length 0.100000
@    s52 comment "RgInt=1.37025479079RgInt_err=0.00250570123987RgPos=1.50995361507S0=2.83184132281e-07bvdensity=0.00036124951697columname=qconcentration=0.0025contrast=0.000154312293784d2oFract=0dphi=300edensitySolvent=473.237017282forcefield=Nonemass=4326.85052543mode=contrastprobe_radius=0.14surfaceLayerDensity=1.05temperature=293.15totalVolume=4.97627726971xsldSolvent=0.00133355367508"
@    s52 legend  "sld 1.06"
@    s53 hidden false
@    s53 type xy
@    s53 symbol 0
@    s53 symbol size 0.500000
@    s53 symbol color 0
@    s53 symbol pattern 1
@    s53 symbol fill color 1
@    s53 symbol fill pattern 0
@    s53 symbol linewidth 2.0
@    s53 symbol linestyle 1
@    s53 symbol char 65
@    s53 symbol char font 0
@    s53 symbol skip 0
@    s53 line type 1
@    s53 line linestyle 1
@    s53 line linewidth 1.0
@    s53 line color 4
@    s53 line pattern 1
@    s53 baseline type 0
@    s53 baseline off
@    s53 dropline off
@    s53 fill type 0
@    s53 fill rule 0
@    s53 fill color 1
@    s53 fill pattern 1
@    s53 avalue off
@    s53 avalue type 2
@    s53 avalue char size 1.000000
@    s53 avalue font 0
@    s53 avalue color 1
@    s53 avalue rot 0
@    s53 avalue format general
@    s53 avalue prec 3
@    s53 avalue prepend ""
@    s53 avalue append ""
@    s53 avalue offset 0.000000 , 0.000000
@    s53 errorbar on
@    s53 errorbar place both
@    s53 errorbar color 1
@    s53 errorbar pattern 1
@    s53 errorbar size 1.000000
@    s53 errorbar linewidth 1.0
@    s53 errorbar linestyle 1
@    s53 errorbar riser linewidth 1.0
@    s53 errorbar riser linestyle 1
@    s53 errorbar riser clip off
@    s53 errorbar riser clip length 0.100000
@    s53 comment "RgInt=1.27924087422RgInt_err=0.00120829617732RgPos=1.32658814744S0=3.19912135954e-07bvdensity=0.00036124951697columname=qconcentration=0.0025contrast=0.000157750764002d2oFract=0dphi=300edensitySolvent=473.237017282forcefield=Nonemass=4326.85052543mode=contrastprobe_radius=0.14surfaceLayerDensity=1.05temperature=293.15totalVolume=5.06036024781xsldSolvent=0.00133355367508"
@    s53 legend  "sld 1.06"
@    s54 hidden false
@    s54 type xy
@    s54 symbol 0
@    s54 symbol size 0.500000
@    s54 symbol color 0
@    s54 symbol pattern 1
@    s54 symbol fill color 1
@    s54 symbol fill pattern 0
@    s54 symbol linewidth 2.0
@    s54 symbol linestyle 1
@    s54 symbol char 65
@    s54 symbol char font 0
@    s54 symbol skip 0
@    s54 line type 1
@    s54 line linestyle 1
@    s54 line linewidth 1.0
@    s54 line color 4
@    s54 line pattern 1
@    s54 baseline type 0
@    s54 baseline off
@    s54 dropline off
@    s54 fill type 0
@    s54 fill rule 0
@    s54 fill color 1
@    s54 fill pattern 1
@    s54 avalue off
@    s54 avalue type 2
@    s54 avalue char size 1.000000
@    s54 avalue font 0
@    s54 avalue color 1
@    s54 avalue rot 0
@    s54 avalue format general
@    s54 avalue prec 3
@    s54 avalue prepend ""
@    s54 avalue append ""
@    s54 avalue offset 0.000000 , 0.000000
@    s54 errorbar on
@    s54 errorbar place both
@    s54 errorbar color 1
@    s54 errorbar pattern 1
@    s54 errorbar size 1.000000
@    s54 errorbar linewidth 1.0
@    s54 errorbar linestyle 1
@    s54 errorbar riser linewidth 1.0
@    s54 errorbar riser linestyle 1
@    s54 errorbar riser clip off
@    s54 errorbar riser clip length 0.100000
@    s54 comment "RgInt=1.01561233878RgInt_err=0.00131796134461RgPos=1.11096607942S0=3.77356416797e-07bvdensity=0.00036124951697columname=qconcentration=0.0025contrast=0.000160203848972d2oFract=0dphi=300edensitySolvent=473.237017282forcefield=Nonemass=4326.85052543mode=contrastprobe_radius=0.14surfaceLayerDensity=1.05temperature=293.15totalVolume=5.12210489415xsldSolvent=0.00133355367508"
@    s54 legend  "sld 1.06"
@    s55 hidden false
@    s55 type xy
@    s55 symbol 0
@    s55 symbol size 0.500000
@    s55 symbol color 0
@    s55 symbol pattern 1
@    s55 symbol fill color 1
@    s55 symbol fill pattern 0
@    s55 symbol linewidth 2.0
@    s55 symbol linestyle 1
@    s55 symbol char 65
@    s55 symbol char font 0
@    s55 symbol skip 0
@    s55 line type 1
@    s55 line linestyle 1
@    s55 line linewidth 1.0
@    s55 line color 4
@    s55 line pattern 1
@    s55 baseline type 0
@    s55 baseline off
@    s55 dropline off
@    s55 fill type 0
@    s55 fill rule 0
@    s55 fill color 1
@    s55 fill pattern 1
@    s55 avalue off
@    s55 avalue type 2
@    s55 avalue char size 1.000000
@    s55 avalue font 0
@    s55 avalue color 1
@    s55 avalue rot 0
@    s55 avalue format general
@    s55 avalue prec 3
@    s55 avalue prepend ""
@    s55 avalue append ""
@    s55 avalue offset 0.000000 , 0.000000
@    s55 errorbar on
@    s55 errorbar place both
@    s55 errorbar color 1
@    s55 errorbar pattern 1
@    s55 errorbar size 1.000000
@    s55 errorbar linewidth 1.0
@    s55 errorbar linestyle 1
@    s55 errorbar riser linewidth 1.0
@    s55 errorbar riser linestyle 1
@    s55 errorbar riser clip off
@    s55 errorbar riser clip length 0.100000
@    s55 comment "RgInt=1.01796565492RgInt_err=0.00099942123463RgPos=1.12784575951S0=3.09983410992e-07bvdensity=0.00036124951697columname=qconcentration=0.0025contrast=0.000155847755703d2oFract=0dphi=300edensitySolvent=473.237017282forcefield=Nonemass=4326.85052543mode=contrastprobe_radius=0.14surfaceLayerDensity=1.05temperature=293.15totalVolume=5.0134769714xsldSolvent=0.00133355367508"
@    s55 legend  "sld 1.06"
@    s56 hidden false
@    s56 type xy
@    s56 symbol 0
@    s56 symbol size 0.500000
@    s56 symbol color 0
@    s56 symbol pattern 1
@    s56 symbol fill color 1
@    s56 symbol fill pattern 0
@    s56 symbol linewidth 2.0
@    s56 symbol linestyle 1
@    s56 symbol char 65
@    s56 symbol char font 0
@    s56 symbol skip 0
@    s56 line type 1
@    s56 line linestyle 1
@    s56 line linewidth 1.0
@    s56 line color 4
@    s56 line pattern 1
@    s56 baseline type 0
@    s56 baseline off
@    s56 dropline off
@    s56 fill type 0
@    s56 fill rule 0
@    s56 fill color 1
@    s56 fill pattern 1
@    s56 avalue off
@    s56 avalue type 2
@    s56 avalue char size 1.000000
@    s56 avalue font 0
@    s56 avalue color 1
@    s56 avalue rot 0
@    s56 avalue format general
@    s56 avalue prec 3
@    s56 avalue prepend ""
@    s56 avalue append ""
@    s56 avalue offset 0.000000 , 0.000000
@    s56 errorbar on
@    s56 errorbar place both
@    s56 errorbar color 1
@    s56 errorbar pattern 1
@    s56 errorbar size 1.000000
@    s56 errorbar linewidth 1.0
@    s56 errorbar linestyle 1
@    s56 errorbar riser linewidth 1.0
@    s56 errorbar riser linestyle 1
@    s56 errorbar riser clip off
@    s56 errorbar riser clip length 0.100000
@    s56 comment "RgInt=1.10238544934RgInt_err=0.00302078506262RgPos=1.22866602288S0=3.66470395673e-07bvdensity=0.00036124951697columname=qconcentration=0.0025contrast=0.000160317493526d2oFract=0dphi=300edensitySolvent=473.237017282forcefield=Nonemass=4326.85052543mode=contrastprobe_radius=0.14surfaceLayerDensity=1.05temperature=293.15totalVolume=5.12500189043xsldSolvent=0.00133355367508"
@    s56 legend  "sld 1.06"
@    s57 hidden false
@    s57 type xy
@    s57 symbol 0
@    s57 symbol size 0.500000
@    s57 symbol color 0
@    s57 symbol pattern 1
@    s57 symbol fill color 2
@    s57 symbol fill pattern 0
@    s57 symbol linewidth 2.0
@    s57 symbol linestyle 1
@    s57 symbol char 65
@    s57 symbol char font 0
@    s57 symbol skip 0
@    s57 line type 1
@    s57 line linestyle 1
@    s57 line linewidth 1.0
@    s57 line color 4
@    s57 line pattern 1
@    s57 baseline type 0
@    s57 baseline off
@    s57 dropline off
@    s57 fill type 0
@    s57 fill rule 0
@    s57 fill color 1
@    s57 fill pattern 1
@    s57 avalue off
@    s57 avalue type 2
@    s57 avalue char size 1.000000
@    s57 avalue font 0
@    s57 avalue color 1
@    s57 avalue rot 0
@    s57 avalue format general
@    s57 avalue prec 3
@    s57 avalue prepend ""
@    s57 avalue append ""
@    s57 avalue offset 0.000000 , 0.000000
@    s57 errorbar on
@    s57 errorbar place both
@    s57 errorbar color 2
@    s57 errorbar pattern 1
@    s57 errorbar size 1.000000
@    s57 errorbar linewidth 1.0
@    s57 errorbar linestyle 1
@    s57 errorbar riser linewidth 1.0
@    s57 errorbar riser linestyle 1
@    s57 errorbar riser clip off
@    s57 errorbar riser clip length 0.100000
@    s57 comment "RgInt=1.22458823589RgInt_err=0.0020880806954RgPos=1.3448651322S0=3.66315068123e-07bvdensity=0.00036124951697columname=qconcentration=0.0025contrast=0.000160430219626d2oFract=0dphi=300edensitySolvent=473.237017282forcefield=Nonemass=4326.85052543mode=contrastprobe_radius=0.14surfaceLayerDensity=1.05temperature=293.15totalVolume=5.12787871294xsldSolvent=0.00133355367508"
@    s57 legend  "sld 1.06"
@    s58 hidden false
@    s58 type xy
@    s58 symbol 0
@    s58 symbol size 0.500000
@    s58 symbol color 0
@    s58 symbol pattern 1
@    s58 symbol fill color 3
@    s58 symbol fill pattern 0
@    s58 symbol linewidth 2.0
@    s58 symbol linestyle 1
@    s58 symbol char 65
@    s58 symbol char font 0
@    s58 symbol skip 0
@    s58 line type 1
@    s58 line linestyle 1
@    s58 line linewidth 1.0
@    s58 line color 4
@    s58 line pattern 1
@    s58 baseline type 0
@    s58 baseline off
@    s58 dropline off
@    s58 fill type 0
@    s58 fill rule 0
@    s58 fill color 1
@    s58 fill pattern 1
@    s58 avalue off
@    s58 avalue type 2
@    s58 avalue char size 1.000000
@    s58 avalue font 0
@    s58 avalue color 1
@    s58 avalue rot 0
@    s58 avalue format general
@    s58 avalue prec 3
@    s58 avalue prepend ""
@    s58 avalue append ""
@    s58 avalue offset 0.000000 , 0.000000
@    s58 errorbar on
@    s58 errorbar place both
@    s58 errorbar color 3
@    s58 errorbar pattern 1
@    s58 errorbar size 1.000000
@    s58 errorbar linewidth 1.0
@    s58 errorbar linestyle 1
@    s58 errorbar riser linewidth 1.0
@    s58 errorbar riser linestyle 1
@    s58 errorbar riser clip off
@    s58 errorbar riser clip length 0.100000
@    s58 comment "RgInt=1.06852283617RgInt_err=0.00251564106336RgPos=1.21009576367S0=3.16669776066e-07bvdensity=0.00036124951697columname=qconcentration=0.0025contrast=0.000156063283664d2oFract=0dphi=300edensitySolvent=473.237017282forcefield=Nonemass=4326.85052543mode=contrastprobe_radius=0.14surfaceLayerDensity=1.05temperature=293.15totalVolume=5.01874313596xsldSolvent=0.00133355367508"
@    s58 legend  "sld 1.06"
@    s59 hidden false
@    s59 type xy
@    s59 symbol 0
@    s59 symbol size 0.500000
@    s59 symbol color 0
@    s59 symbol pattern 1
@    s59 symbol fill color 4
@    s59 symbol fill pattern 0
@    s59 symbol linewidth 2.0
@    s59 symbol linestyle 1
@    s59 symbol char 65
@    s59 symbol char font 0
@    s59 symbol skip 0
@    s59 line type 1
@    s59 line linestyle 1
@    s59 line linewidth 1.0
@    s59 line color 4
@    s59 line pattern 1
@    s59 baseline type 0
@    s59 baseline off
@    s59 dropline off
@    s59 fill type 0
@    s59 fill rule 0
@    s59 fill color 1
@    s59 fill pattern 1
@    s59 avalue off
@    s59 avalue type 2
@    s59 avalue char size 1.000000
@    s59 avalue font 0
@    s59 avalue color 1
@    s59 avalue rot 0
@    s59 avalue format general
@    s59 avalue prec 3
@    s59 avalue prepend ""
@    s59 avalue append ""
@    s59 avalue offset 0.000000 , 0.000000
@    s59 errorbar on
@    s59 errorbar place both
@    s59 errorbar color 4
@    s59 errorbar pattern 1
@    s59 errorbar size 1.000000
@    s59 errorbar linewidth 1.0
@    s59 errorbar linestyle 1
@    s59 errorbar riser linewidth 1.0
@    s59 errorbar riser linestyle 1
@    s59 errorbar riser clip off
@    s59 errorbar riser clip length 0.100000
@    s59 comment "RgInt=1.16160066508RgInt_err=0.00263331829388RgPos=1.24503870519S0=3.55018409779e-07bvdensity=0.00036124951697columname=qconcentration=0.0025contrast=0.000159914402154d2oFract=0dphi=300edensitySolvent=473.237017282forcefield=Nonemass=4326.85052543mode=contrastprobe_radius=0.14surfaceLayerDensity=1.05temperature=293.15totalVolume=5.11474116644xsldSolvent=0.00133355367508"
@    s59 legend  "sld 1.06"
@    s60 hidden false
@    s60 type xy
@    s60 symbol 0
@    s60 symbol size 0.500000
@    s60 symbol color 0
@    s60 symbol pattern 1
@    s60 symbol fill color 5
@    s60 symbol fill pattern 0
@    s60 symbol linewidth 2.0
@    s60 symbol linestyle 1
@    s60 symbol char 65
@    s60 symbol char font 0
@    s60 symbol skip 0
@    s60 line type 1
@    s60 line linestyle 1
@    s60 line linewidth 1.0
@    s60 line color 4
@    s60 line pattern 1
@    s60 baseline type 0
@    s60 baseline off
@    s60 dropline off
@    s60 fill type 0
@    s60 fill rule 0
@    s60 fill color 1
@    s60 fill pattern 1
@    s60 avalue off
@    s60 avalue type 2
@    s60 avalue char size 1.000000
@    s60 avalue font 0
@    s60 avalue color 1
@    s60 avalue rot 0
@    s60 avalue format general
@    s60 avalue prec 3
@    s60 avalue prepend ""
@    s60 avalue append ""
@    s60 avalue offset 0.000000 , 0.000000
@    s60 errorbar on
@    s60 errorbar place both
@    s60 errorbar color 5
@    s60 errorbar pattern 1
@    s60 errorbar size 1.000000
@    s60 errorbar linewidth 1.0
@    s60 errorbar linestyle 1
@    s60 errorbar riser linewidth 1.0
@    s60 errorbar riser linestyle 1
@    s60 errorbar riser clip off
@    s60 errorbar riser clip length 0.100000
@    s60 comment "RgInt=1.20259288905RgInt_err=0.00218131280143RgPos=1.30443883062S0=3.38382661832e-07bvdensity=0.00036124951697columname=qconcentration=0.0025contrast=0.000158674709373d2oFract=0dphi=300edensitySolvent=473.237017282forcefield=Nonemass=4326.85052543mode=contrastprobe_radius=0.14surfaceLayerDensity=1.05temperature=293.15totalVolume=5.0834405927xsldSolvent=0.00133355367508"
@    s60 legend  "sld 1.06"
@    s61 hidden false
@    s61 type xy
@    s61 symbol 0
@    s61 symbol size 0.500000
@    s61 symbol color 0
@    s61 symbol pattern 1
@    s61 symbol fill color 6
@    s61 symbol fill pattern 0
@    s61 symbol linewidth 2.0
@    s61 symbol linestyle 1
@    s61 symbol char 65
@    s61 symbol char font 0
@    s61 symbol skip 0
@    s61 line type 1
@    s61 line linestyle 1
@    s61 line linewidth 1.0
@    s61 line color 4
@    s61 line pattern 1
@    s61 baseline type 0
@    s61 baseline off
@    s61 dropline off
@    s61 fill type 0
@    s61 fill rule 0
@    s61 fill color 1
@    s61 fill pattern 1
@    s61 avalue off
@    s61 avalue type 2
@    s61 avalue char size 1.000000
@    s61 avalue font 0
@    s61 avalue color 1
@    s61 avalue rot 0
@    s61 avalue format general
@    s61 avalue prec 3
@    s61 avalue prepend ""
@    s61 avalue append ""
@    s61 avalue offset 0.000000 , 0.000000
@    s61 errorbar on
@    s61 errorbar place both
@    s61 errorbar color 6
@    s61 errorbar pattern 1
@    s61 errorbar size 1.000000
@    s61 errorbar linewidth 1.0
@    s61 errorbar linestyle 1
@    s61 errorbar riser linewidth 1.0
@    s61 errorbar riser linestyle 1
@    s61 errorbar riser clip off
@    s61 errorbar riser clip length 0.100000
@    s61 comment "RgInt=1.25614573324RgInt_err=0.000667256361828RgPos=1.41209255996S0=3.03793212512e-07bvdensity=0.00036124951697columname=qconcentration=0.0025contrast=0.000154402966336d2oFract=0dphi=300edensitySolvent=473.237017282forcefield=Nonemass=4326.85052543mode=contrastprobe_radius=0.14surfaceLayerDensity=1.05temperature=293.15totalVolume=4.97845865374xsldSolvent=0.00133355367508"
@    s61 legend  "sld 1.06"
@target G0.S0
@type xy
               0             0.06
               7             0.06
&
@target G0.S1
@type xy
               0             0.03
               7             0.03
&
@target G0.S2
@type xy
             0.1     0.0058959137
      0.10831107     0.0058869831
      0.11731288      0.005876529
      0.12706284     0.0058642963
      0.13762313     0.0058499886
      0.14906109     0.0058332626
      0.16144966     0.0058137214
      0.17486786     0.0057909075
      0.18940126      0.005764295
      0.20514253     0.0057332818
      0.22219208     0.0056971818
      0.24065862     0.0056552175
      0.26065994     0.0056065132
      0.28232357     0.0055500915
      0.30578769     0.0054848718
      0.33120193     0.0054096748
      0.35872836     0.0053232338
      0.38854254     0.0052242165
      0.42083459       0.00511126
      0.45581046     0.0049830236
       0.4936932     0.0048382628
       0.5347244     0.0046759288
      0.57916573     0.0044952951
      0.62730062     0.0042961122
      0.67943603     0.0040787822
      0.73590445     0.0038445415
      0.79706601     0.0035956253
      0.86331074     0.0033353728
      0.93506113     0.0030682192
       1.0127747      0.002799509
       1.0969472      0.002535068
       1.1881153     0.0022805101
       1.2868604     0.0020403276
       1.3938123     0.0018169496
        1.509653     0.0016101152
       1.6351214     0.0014170305
       1.7710175     0.0012337147
       1.9182081     0.0010575033
       2.0776318    0.00088979157
       2.2503052    0.00073708678
       2.4373297    0.00060825895
        2.639898    0.00050786702
       2.8593018    0.00042975337
       3.0969405    0.00035840159
       3.3543295    0.00028130931
       3.6331102    0.00020222276
       3.9350607    0.00013735926
       4.2621064    9.5701398e-05
       4.6163332    7.2281668e-05
               5    6.2530587e-05
&
@target G0.S3
@type xy
             0.1     0.0058959137
      0.10831107     0.0058869831
      0.11731288      0.005876529
      0.12706284     0.0058642963
      0.13762313     0.0058499886
      0.14906109     0.0058332626
      0.16144966     0.0058137214
      0.17486786     0.0057909075
      0.18940126      0.005764295
      0.20514253     0.0057332818
      0.22219208     0.0056971818
      0.24065862     0.0056552175
      0.26065994     0.0056065132
      0.28232357     0.0055500915
      0.30578769     0.0054848718
      0.33120193     0.0054096748
      0.35872836     0.0053232338
      0.38854254     0.0052242165
      0.42083459       0.00511126
      0.45581046     0.0049830236
       0.4936932     0.0048382628
       0.5347244     0.0046759288
      0.57916573     0.0044952951
      0.62730062     0.0042961122
      0.67943603     0.0040787822
      0.73590445     0.0038445415
      0.79706601     0.0035956253
      0.86331074     0.0033353728
      0.93506113     0.0030682192
       1.0127747      0.002799509
       1.0969472      0.002535068
       1.1881153     0.0022805101
       1.2868604     0.0020403276
       1.3938123     0.0018169496
        1.509653     0.0016101152
       1.6351214     0.0014170305
       1.7710175     0.0012337147
       1.9182081     0.0010575033
       2.0776318    0.00088979157
       2.2503052    0.00073708678
       2.4373297    0.00060825895
        2.639898    0.00050786702
       2.8593018    0.00042975337
       3.0969405    0.00035840159
       3.3543295    0.00028130931
       3.6331102    0.00020222276
       3.9350607    0.00013735926
       4.2621064    9.5701398e-05
       4.6163332    7.2281668e-05
               5    6.2530587e-05
&
@target G0.S4
@type xy
             0.1     0.0055568589
      0.10831107     0.0055488635
      0.11731288      0.005539503
      0.12706284     0.0055285478
      0.13762313     0.0055157318
      0.14906109      0.005500746
      0.16144966      0.005483233
      0.17486786     0.0054627802
      0.18940126     0.0054389126
      0.20514253     0.0054110855
      0.22219208     0.0053786769
      0.24065862     0.0053409799
      0.26065994      0.005297196
      0.28232357     0.0052464302
      0.30578769     0.0051876884
      0.33120193      0.005119879
      0.35872836     0.0050418201
      0.38854254     0.0049522557
      0.42083459     0.0048498831
      0.45581046     0.0047333948
       0.4936932     0.0046015394
       0.5347244     0.0044532053
      0.57916573     0.0042875294
      0.62730062     0.0041040317
      0.67943603     0.0039027744
      0.73590445     0.0036845331
      0.79706601     0.0034509645
      0.86331074     0.0032047366
      0.93506113     0.0029495784
       1.0127747     0.0026901915
       1.0969472     0.0024319651
       1.1881153     0.0021804554
       1.2868604     0.0019406424
       1.3938123     0.0017160786
        1.509653     0.0015081759
       1.6351214     0.0013160026
       1.7710175     0.0011369738
       1.9182081    0.00096855677
       2.0776318    0.00081049831
       2.2503052    0.00066624592
       2.4373297    0.00054184471
        2.639898    0.00044166715
       2.8593018     0.0003633185
       3.0969405    0.00029700408
       3.3543295     0.0002328222
       3.6331102       0.00017046
       3.9350607    0.00011865275
       4.2621064    8.2839529e-05
       4.6163332    6.0473502e-05
               5    5.1672272e-05
&
@target G0.S5
@type xy
             0.1      0.005731425
      0.10831107       0.00572354
      0.11731288     0.0057143072
      0.12706284     0.0057034998
      0.13762313     0.0056908541
      0.14906109     0.0056760639
      0.16144966     0.0056587747
      0.17486786     0.0056385767
      0.18940126     0.0056149975
      0.20514253     0.0055874946
      0.22219208     0.0055554467
      0.24065862     0.0055181465
      0.26065994     0.0054747925
      0.28232357     0.0054244831
      0.30578769     0.0053662123
      0.33120193     0.0052988695
      0.35872836     0.0052212438
      0.38854254     0.0051320371
      0.42083459     0.0050298871
      0.45581046     0.0049134046
       0.4936932     0.0047812293
       0.5347244     0.0046321079
      0.57916573     0.0044649984
      0.62730062     0.0042792033
      0.67943603     0.0040745301
      0.73590445     0.0038514748
      0.79706601     0.0036114108
      0.86331074     0.0033567602
      0.93506113     0.0030911022
       1.0127747     0.0028191656
       1.0969472     0.0025466359
       1.1881153     0.0022797187
       1.2868604     0.0020244316
       1.3938123     0.0017856805
        1.509653     0.0015663029
       1.6351214     0.0013664208
       1.7710175     0.0011835532
       1.9182081     0.0010138558
       2.0776318    0.00085442347
       2.2503052     0.0007057671
       2.4373297    0.00057272061
        2.639898    0.00046205677
       2.8593018    0.00037703645
       3.0969405     0.0003126903
       3.3543295    0.00025750418
       3.6331102     0.0002025191
       3.9350607    0.00014906029
       4.2621064    0.00010489532
       4.6163332    7.4665766e-05
               5    5.9399679e-05
&
@target G0.S6
@type xy
             0.1     0.0057148866
      0.10831107     0.0057065267
      0.11731288     0.0056967395
      0.12706284     0.0056852853
      0.13762313      0.005671886
      0.14906109     0.0056562187
      0.16144966       0.00563791
      0.17486786     0.0056165291
      0.18940126       0.00559158
      0.20514253     0.0055624941
      0.22219208     0.0055286223
      0.24065862     0.0054892271
      0.26065994     0.0054434762
      0.28232357     0.0053904369
      0.30578769     0.0053290743
      0.33120193     0.0052582528
      0.35872836     0.0051767447
      0.38854254     0.0050832472
      0.42083459     0.0049764118
      0.45581046     0.0048548895
       0.4936932      0.004717395
       0.5347244     0.0045627952
      0.57916573     0.0043902239
      0.62730062     0.0041992237
      0.67943603     0.0039899118
      0.73590445     0.0037631587
      0.79706601     0.0035207601
      0.86331074     0.0032655685
      0.93506113     0.0030015361
       1.0127747     0.0027336095
       1.0969472     0.0024674157
       1.1881153     0.0022086984
       1.2868604     0.0019625266
       1.3938123     0.0017323995
        1.509653       0.00151952
       1.6351214     0.0013226403
       1.7710175     0.0011388864
       1.9182081    0.00096568553
       2.0776318    0.00080323815
       2.2503052    0.00065606168
       2.4373297    0.00053167898
        2.639898     0.0004356508
       2.8593018     0.0003653991
       3.0969405    0.00030869802
       3.3543295    0.00025134662
       3.6331102    0.00018930664
       3.9350607    0.00013164103
       4.2621064    8.8807484e-05
       4.6163332     6.267734e-05
               5    5.1948117e-05
&
@target G0.S7
@type xy
             0.1     0.0058993825
      0.10831107     0.0058919022
      0.11731288      0.005883142
      0.12706284     0.0058728859
      0.13762313     0.0058608829
      0.14906109      0.005846841
      0.16144966      0.005830422
      0.17486786     0.0058112343
      0.18940126      0.005788826
      0.20514253     0.0057626769
      0.22219208     0.0057321904
      0.24065862     0.0056966853
      0.26065994     0.0056553877
      0.28232357     0.0056074233
      0.30578769     0.0055518127
      0.33120193      0.005487468
      0.35872836      0.005413195
      0.38854254     0.0053277016
      0.42083459     0.0052296156
      0.45581046     0.0051175148
       0.4936932     0.0049899739
       0.5347244     0.0048456322
      0.57916573     0.0046832859
      0.62730062     0.0045020087
      0.67943603     0.0043013019
      0.73590445     0.0040812703
      0.79706601     0.0038428142
      0.86331074     0.0035878162
      0.93506113     0.0033192893
       1.0127747     0.0030414362
       1.0969472     0.0027595563
       1.1881153      0.002479735
       1.2868604     0.0022082679
       1.3938123     0.0019508313
        1.509653     0.0017115152
       1.6351214     0.0014919857
       1.7710175      0.001291184
       1.9182081     0.0011059944
       2.0776318    0.00093305736
       2.2503052    0.00077125629
       2.4373297    0.00062351128
        2.639898    0.00049602658
       2.8593018    0.00039413649
       3.0969405    0.00031687611
       3.3543295    0.00025549549
       3.6331102    0.00019968345
       3.9350607    0.00014683342
       4.2621064    0.00010276612
       4.6163332    7.1975029e-05
               5    5.3543649e-05
&
@target G0.S8
@type xy
             0.1     0.0062025576
      0.10831107     0.0061939069
      0.11731288     0.0061837768
      0.12706284     0.0061719179
      0.13762313     0.0061580404
      0.14906109     0.0061418076
      0.16144966     0.0061228293
      0.17486786     0.0061006544
      0.18940126     0.0060747623
      0.20514253     0.0060445546
      0.22219208     0.0060093456
      0.24065862     0.0059683535
      0.26065994     0.0059206912
      0.28232357     0.0058653591
      0.30578769     0.0058012395
      0.33120193     0.0057270954
      0.35872836     0.0056415742
      0.38854254     0.0055432203
      0.42083459     0.0054304989
      0.45581046     0.0053018357
       0.4936932     0.0051556766
       0.5347244     0.0049905734
      0.57916573     0.0048052993
      0.62730062     0.0045990001
      0.67943603     0.0043713795
      0.73590445     0.0041229171
      0.79706601     0.0038551035
      0.86331074     0.0035706674
      0.93506113     0.0032737494
       1.0127747     0.0029699592
       1.0969472     0.0026662315
       1.1881153      0.002370391
       1.2868604     0.0020903603
       1.3938123     0.0018330096
        1.509653     0.0016027921
       1.6351214     0.0014005058
       1.7710175     0.0012227418
       1.9182081     0.0010626653
       2.0776318    0.00091251825
       2.2503052    0.00076741816
       2.4373297    0.00062873581
        2.639898    0.00050430642
       2.8593018    0.00040345622
       3.0969405    0.00032855548
       3.3543295    0.00027006902
       3.6331102    0.00021282691
       3.9350607    0.00015123223
       4.2621064    9.6552631e-05
       4.6163332    6.3184442e-05
               5     5.058243e-05
&
@target G0.S9
@type xy
             0.1     0.0060929925
      0.10831107     0.0060830067
      0.11731288     0.0060713191
      0.12706284     0.0060576452
      0.13762313     0.0060416549
      0.14906109      0.006022966
      0.16144966     0.0060011373
      0.17486786     0.0059756607
      0.18940126     0.0059459529
      0.20514253     0.0059113473
      0.22219208     0.0058710858
      0.24065862     0.0058243112
      0.26065994     0.0057700615
      0.28232357     0.0057072664
      0.30578769     0.0056347482
      0.33120193     0.0055512291
      0.35872836     0.0054553469
      0.38854254     0.0053456831
      0.42083459     0.0052208065
      0.45581046     0.0050793374
       0.4936932     0.0049200354
       0.5347244     0.0047419161
      0.57916573     0.0045443974
      0.62730062     0.0043274727
      0.67943603     0.0040919043
      0.73590445     0.0038394165
      0.79706601     0.0035728583
      0.86331074     0.0032962865
      0.93506113     0.0030149089
       1.0127747     0.0027348165
       1.0969472     0.0024624486
       1.1881153      0.002203782
       1.2868604     0.0019633309
       1.3938123     0.0017431883
        1.509653     0.0015424971
       1.6351214     0.0013578139
       1.7710175     0.0011846616
       1.9182081      0.001020029
       2.0776318    0.00086469811
       2.2503052    0.00072358452
       2.4373297    0.00060273271
        2.639898    0.00050401313
       2.8593018    0.00042186216
       3.0969405    0.00034670733
       3.3543295    0.00027348145
       3.6331102     0.0002055468
       3.9350607    0.00014806841
       4.2621064    0.00010137958
       4.6163332    6.5849589e-05
               5      4.60457e-05
&
@target G0.S10
@type xy
             0.1     0.0059452705
      0.10831107     0.0059365754
      0.11731288     0.0059263956
      0.12706284     0.0059144818
      0.13762313     0.0059005443
      0.14906109     0.0058842472
      0.16144966     0.0058652019
      0.17486786     0.0058429597
      0.18940126     0.0058170043
      0.20514253     0.0057867434
      0.22219208     0.0057515007
      0.24065862     0.0057105077
      0.26065994     0.0056628966
      0.28232357     0.0056076948
      0.30578769      0.005543822
      0.33120193     0.0054700924
      0.35872836     0.0053852227
      0.38854254     0.0052878498
      0.42083459     0.0051765611
      0.45581046     0.0050499405
       0.4936932     0.0049066357
       0.5347244     0.0047454503
      0.57916573     0.0045654632
      0.62730062      0.004366178
      0.67943603     0.0041476978
      0.73590445     0.0039109163
      0.79706601     0.0036577028
      0.86331074     0.0033910499
      0.93506113     0.0031151296
       1.0127747     0.0028351987
       1.0969472     0.0025572819
       1.1881153      0.002287589
       1.2868604     0.0020316731
       1.3938123     0.0017934505
        1.509653     0.0015743542
       1.6351214     0.0013730474
       1.7710175      0.001186153
       1.9182081     0.0010102051
       2.0776318    0.00084434505
       2.2503052    0.00069230352
       2.4373297    0.00056158659
        2.639898    0.00045871289
       2.8593018    0.00038258986
       3.0969405    0.00032199599
       3.3543295    0.00026252351
       3.6331102    0.00019915833
       3.9350607    0.00014024762
       4.2621064    9.5679238e-05
       4.6163332    6.6460937e-05
               5    5.2159785e-05
&
@target G0.S11
@type xy
             0.1     0.0054434981
      0.10831107     0.0054358541
      0.11731288     0.0054269041
      0.12706284     0.0054164284
      0.13762313     0.0054041719
      0.14906109     0.0053898384
      0.16144966     0.0053730851
      0.17486786     0.0053535158
      0.18940126     0.0053306743
      0.20514253     0.0053040368
      0.22219208     0.0052730044
      0.24065862     0.0052368954
      0.26065994     0.0051949387
      0.28232357     0.0051462681
      0.30578769     0.0050899189
      0.33120193     0.0050248283
      0.35872836     0.0049498411
      0.38854254     0.0048637231
      0.42083459     0.0047651849
      0.45581046     0.0046529201
       0.4936932     0.0045256606
       0.5347244     0.0043822534
      0.57916573     0.0042217628
      0.62730062     0.0040435985
      0.67943603      0.003847668
      0.73590445     0.0036345471
      0.79706601     0.0034056509
      0.86331074     0.0031633791
      0.93506113     0.0029111939
       1.0127747      0.002653577
       1.0969472     0.0023958063
       1.1881153     0.0021435062
       1.2868604     0.0019019668
       1.3938123     0.0016753156
        1.509653     0.0014657507
       1.6351214     0.0012731784
       1.7710175     0.0010956456
       1.9182081    0.00093077776
       2.0776318     0.0007778987
       2.2503052    0.00063968697
       2.4373297    0.00052164841
        2.639898    0.00042836036
       2.8593018    0.00035812889
       3.0969405    0.00030110421
       3.3543295    0.00024551932
       3.6331102    0.00018852137
       3.9350607    0.00013834271
       4.2621064    0.00010163431
       4.6163332    7.4794904e-05
               5    5.6558114e-05
&
@target G0.S12
@type xy
             0.1     0.0034209175
      0.10831107      0.003416451
      0.11731288     0.0034112218
      0.12706284     0.0034051017
      0.13762313      0.003397942
      0.14906109     0.0033895699
      0.16144966     0.0033797858
      0.17486786     0.0033683591
      0.18940126     0.0033550242
      0.20514253     0.0033394767
      0.22219208     0.0033213688
      0.24065862     0.0033003052
      0.26065994     0.0032758392
      0.28232357     0.0032474702
      0.30578769     0.0032146417
      0.33120193     0.0031767424
      0.35872836     0.0031331101
      0.38854254     0.0030830403
      0.42083459     0.0030258016
      0.45581046      0.002960658
       0.4936932     0.0028869035
       0.5347244     0.0028039069
      0.57916573      0.002711172
      0.62730062     0.0026084115
      0.67943603     0.0024956329
      0.73590445     0.0023732316
      0.79706601     0.0022420791
      0.86331074     0.0021035903
      0.93506113      0.001959741
       1.0127747     0.0018130073
       1.0969472     0.0016661918
       1.1881153     0.0015221179
       1.2868604     0.0013832071
       1.3938123     0.0012510128
        1.509653     0.0011258719
       1.6351214     0.0010069087
       1.7710175    0.00089262393
       1.9182081    0.00078212151
       2.0776318    0.00067658147
       2.2503052    0.00057998739
       2.4373297    0.00049780785
        2.639898    0.00043314213
       2.8593018    0.00038227219
       3.0969405    0.00033429834
       3.3543295    0.00027852872
       3.6331102    0.00021525988
       3.9350607    0.00015692303
       4.2621064    0.00011431826
       4.6163332    8.6513892e-05
               5     7.025756e-05
&
@target G0.S13
@type xy
             0.1     0.0034209175
      0.10831107      0.003416451
      0.11731288     0.0034112218
      0.12706284     0.0034051017
      0.13762313      0.003397942
      0.14906109     0.0033895699
      0.16144966     0.0033797858
      0.17486786     0.0033683591
      0.18940126     0.0033550242
      0.20514253     0.0033394767
      0.22219208     0.0033213688
      0.24065862     0.0033003052
      0.26065994     0.0032758392
      0.28232357     0.0032474702
      0.30578769     0.0032146417
      0.33120193     0.0031767424
      0.35872836     0.0031331101
      0.38854254     0.0030830403
      0.42083459     0.0030258016
      0.45581046      0.002960658
       0.4936932     0.0028869035
       0.5347244     0.0028039069
      0.57916573      0.002711172
      0.62730062     0.0026084115
      0.67943603     0.0024956329
      0.73590445     0.0023732316
      0.79706601     0.0022420791
      0.86331074     0.0021035903
      0.93506113      0.001959741
       1.0127747     0.0018130073
       1.0969472     0.0016661918
       1.1881153     0.0015221179
       1.2868604     0.0013832071
       1.3938123     0.0012510128
        1.509653     0.0011258719
       1.6351214     0.0010069087
       1.7710175    0.00089262393
       1.9182081    0.00078212151
       2.0776318    0.00067658147
       2.2503052    0.00057998739
       2.4373297    0.00049780785
        2.639898    0.00043314213
       2.8593018    0.00038227219
       3.0969405    0.00033429834
       3.3543295    0.00027852872
       3.6331102    0.00021525988
       3.9350607    0.00015692303
       4.2621064    0.00011431826
       4.6163332    8.6513892e-05
               5     7.025756e-05
&
@target G0.S14
@type xy
             0.1     0.0031933657
      0.10831107     0.0031893756
      0.11731288     0.0031847034
      0.12706284     0.0031792344
      0.13762313      0.003172835
      0.14906109     0.0031653503
      0.16144966     0.0031566009
      0.17486786     0.0031463793
      0.18940126     0.0031344464
      0.20514253     0.0031205274
      0.22219208     0.0031043078
      0.24065862     0.0030854293
      0.26065994     0.0030634858
      0.28232357     0.0030380205
      0.30578769     0.0030085232
      0.33120193     0.0029744305
      0.35872836     0.0029351274
      0.38854254      0.002889954
      0.42083459      0.002838216
      0.45581046     0.0027792035
       0.4936932     0.0027122179
       0.5347244     0.0026366094
      0.57916573     0.0025518284
      0.62730062     0.0024574885
      0.67943603      0.002353444
      0.73590445     0.0022398759
      0.79706601     0.0021173798
      0.86331074     0.0019870419
      0.93506113     0.0018504828
       1.0127747      0.001709843
       1.0969472     0.0015676791
       1.1881153     0.0014267491
       1.2868604      0.001289683
       1.3938123     0.0011585815
        1.509653     0.0010346492
       1.6351214    0.00091803569
       1.7710175    0.00080808196
       1.9182081     0.0007040728
       2.0776318    0.00060630516
       2.2503052    0.00051684194
       2.4373297    0.00043901255
        2.639898    0.00037512615
       2.8593018    0.00032342752
       3.0969405    0.00027731942
       3.3543295    0.00022959915
       3.6331102    0.00017936287
       3.9350607    0.00013316626
       4.2621064     9.677725e-05
       4.6163332    7.0069783e-05
               5    5.4972068e-05
&
@target G0.S15
@type xy
             0.1     0.0033012827
      0.10831107     0.0032974342
      0.11731288     0.0032929269
      0.12706284     0.0032876495
      0.13762313     0.0032814726
      0.14906109     0.0032742456
      0.16144966      0.003265794
      0.17486786     0.0032559156
      0.18940126      0.003244377
      0.20514253     0.0032309092
      0.22219208     0.0032152034
      0.24065862     0.0031969067
      0.26065994     0.0031756172
      0.28232357     0.0031508808
      0.30578769     0.0031221869
      0.33120193     0.0030889676
      0.35872836      0.003050597
      0.38854254     0.0030063954
      0.42083459     0.0029556369
      0.45581046     0.0028975642
       0.4936932     0.0028314109
       0.5347244      0.002756435
      0.57916573     0.0026719648
      0.62730062     0.0025774599
      0.67943603     0.0024725875
      0.73590445     0.0023573142
      0.79706601     0.0022320065
      0.86331074     0.0020975327
      0.93506113     0.0019553474
       1.0127747     0.0018075338
       1.0969472     0.0016567698
       1.1881153     0.0015061815
       1.2868604     0.0013590548
       1.3938123     0.0012184038
        1.509653     0.0010864519
       1.6351214    0.00096416744
       1.7710175    0.00085108078
       1.9182081    0.00074564591
       2.0776318    0.00064627358
       2.2503052    0.00055277986
       2.4373297    0.00046740644
        2.639898    0.00039418767
       2.8593018    0.00033603561
       3.0969405    0.00029100204
       3.3543295    0.00025155018
       3.6331102    0.00020970837
       3.9350607    0.00016440007
       4.2621064    0.00012185802
       4.6163332    8.8275279e-05
               5     6.682528e-05
&
@target G0.S16
@type xy
             0.1     0.0032506219
      0.10831107     0.0032465787
      0.11731288     0.0032418442
      0.12706284     0.0032363019
      0.13762313     0.0032298164
      0.14906109     0.0032222306
      0.16144966     0.0032133621
      0.17486786     0.0032030006
      0.18940126     0.0031909029
      0.20514253     0.0031767899
      0.22219208     0.0031603419
      0.24065862     0.0031411941
      0.26065994     0.0031189331
      0.28232357     0.0030930932
      0.30578769     0.0030631536
      0.33120193     0.0030285385
      0.35872836      0.002988618
      0.38854254     0.0029427146
      0.42083459     0.0028901134
      0.45581046     0.0028300805
       0.4936932     0.0027618893
       0.5347244     0.0026848584
      0.57916573     0.0025984026
      0.62730062     0.0025020975
      0.67943603      0.002395758
      0.73590445     0.0022795277
      0.79706601     0.0021539714
      0.86331074     0.0020201581
      0.93506113     0.0018797144
       1.0127747     0.0017348207
       1.0969472     0.0015881191
       1.1881153     0.0014425065
       1.2868604     0.0013008053
       1.3938123     0.0011653459
        1.509653     0.0010375624
       1.6351214    0.00091777737
       1.7710175    0.00080539008
       1.9182081    0.00069961054
       2.0776318      0.000600609
       2.2503052    0.00051048362
       2.4373297    0.00043303195
        2.639898    0.00037152046
       2.8593018    0.00032508028
       3.0969405    0.00028665058
       3.3543295    0.00024612101
       3.6331102    0.00019826904
       3.9350607    0.00014787138
       4.2621064    0.00010449818
       4.6163332    7.3340124e-05
               5    5.5756397e-05
&
@target G0.S17
@type xy
             0.1     0.0034518766
      0.10831107     0.0034481954
      0.11731288     0.0034438834
      0.12706284     0.0034388341
      0.13762313      0.003432923
      0.14906109     0.0034260058
      0.16144966     0.0034179146
      0.17486786     0.0034084549
      0.18940126     0.0033974019
      0.20514253      0.003384496
      0.22219208      0.003369439
      0.24065862      0.003351889
      0.26065994     0.0033314562
      0.28232357     0.0033076982
      0.30578769     0.0032801163
      0.33120193     0.0032481529
      0.35872836     0.0032111901
      0.38854254      0.003168552
      0.42083459     0.0031195098
      0.45581046     0.0030632938
       0.4936932     0.0029991111
       0.5347244     0.0029261745
      0.57916573     0.0028437419
      0.62730062     0.0027511706
      0.67943603     0.0026479866
      0.73590445     0.0025339689
      0.79706601     0.0024092467
      0.86331074     0.0022744017
      0.93506113     0.0021305622
       1.0127747     0.0019794681
       1.0969472     0.0018234783
       1.1881153     0.0016654859
       1.2868604      0.001508709
       1.3938123     0.0013563454
        1.509653     0.0012111148
       1.6351214     0.0010747848
       1.7710175    0.00094785184
       1.9182081    0.00082960395
       2.0776318    0.00071874287
       2.2503052    0.00061450664
       2.4373297    0.00051780126
        2.639898    0.00043142415
       2.8593018    0.00035855769
       3.0969405    0.00029987811
       3.3543295    0.00025157743
       3.6331102    0.00020726262
       3.9350607    0.00016339348
       4.2621064    0.00012234602
       4.6163332    8.8370176e-05
               5     6.319416e-05
&
@target G0.S18
@type xy
             0.1     0.0036625976
      0.10831107     0.0036581578
      0.11731288     0.0036529577
      0.12706284     0.0036468687
      0.13762313     0.0036397413
      0.14906109     0.0036314015
      0.16144966     0.0036216474
      0.17486786     0.0036102453
      0.18940126     0.0035969248
      0.20514253     0.0035813745
      0.22219208     0.0035632366
      0.24065862     0.0035421016
      0.26065994      0.003517503
      0.28232357     0.0034889127
      0.30578769     0.0034557365
      0.33120193     0.0034173121
      0.35872836     0.0033729082
      0.38854254      0.003321729
      0.42083459     0.0032629221
      0.45581046     0.0031955956
       0.4936932     0.0031188433
       0.5347244     0.0030317839
      0.57916573     0.0029336156
      0.62730062     0.0028236886
      0.67943603     0.0027016001
      0.73590445     0.0025673078
      0.79706601     0.0024212624
      0.86331074     0.0022645456
      0.93506113     0.0020989978
       1.0127747     0.0019273033
       1.0969472     0.0017529901
       1.1881153     0.0015802913
       1.2868604     0.0014138124
       1.3938123     0.0012579706
        1.509653     0.0011162297
       1.6351214    0.00099025918
       1.7710175    0.00087929151
       1.9182081     0.0007800854
       2.0776318    0.00068790713
       2.2503052     0.0005986293
       2.4373297      0.000511298
        2.639898    0.00042952674
       2.8593018    0.00035968597
       3.0969405    0.00030543917
       3.3543295    0.00026219248
       3.6331102    0.00021840991
       3.9350607    0.00016672489
       4.2621064    0.00011450329
       4.6163332     7.710443e-05
               5    5.8798224e-05
&
@target G0.S19
@type xy
             0.1     0.0035532048
      0.10831107     0.0035480411
      0.11731288     0.0035419964
      0.12706284     0.0035349231
      0.13762313     0.0035266498
      0.14906109     0.0035169779
      0.16144966     0.0035056776
      0.17486786     0.0034924842
      0.18940126     0.0034770932
      0.20514253     0.0034591562
      0.22219208     0.0034382756
      0.24065862      0.003414001
      0.26065994     0.0033858249
      0.28232357     0.0033531803
      0.30578769     0.0033154402
      0.33120193     0.0032719194
      0.35872836     0.0032218812
      0.38854254     0.0031645497
      0.42083459     0.0030991289
      0.45581046     0.0030248337
       0.4936932     0.0029409311
       0.5347244     0.0028467975
      0.57916573     0.0027419908
      0.62730062     0.0026263392
      0.67943603     0.0025000417
      0.73590445     0.0023637741
      0.79706601     0.0022187851
      0.86331074      0.002066961
      0.93506113     0.0019108286
       1.0127747     0.0017534586
       1.0969472     0.0015982373
       1.1881153      0.001448491
       1.2868604     0.0013069897
       1.3938123     0.0011754285
        1.509653     0.0010540682
       1.6351214    0.00094177838
       1.7710175    0.00083667745
       1.9182081    0.00073733275
       2.0776318     0.0006440301
       2.2503052    0.00055916543
       2.4373297    0.00048584904
        2.639898    0.00042493388
       2.8593018    0.00037267707
       3.0969405    0.00032216534
       3.3543295    0.00026872248
       3.6331102    0.00021385038
       3.9350607    0.00016212625
       4.2621064     0.0001159173
       4.6163332    7.7652868e-05
               5    5.3141663e-05
&
@target G0.S20
@type xy
             0.1     0.0034193721
      0.10831107     0.0034150879
      0.11731288     0.0034100711
      0.12706284     0.0034041982
      0.13762313     0.0033973256
      0.14906109     0.0033892867
      0.16144966     0.0033798882
      0.17486786     0.0033689066
      0.18940126     0.0033560844
      0.20514253     0.0033411252
      0.22219208     0.0033236893
      0.24065862     0.0033033898
      0.26065994     0.0032797873
      0.28232357     0.0032523867
      0.30578769     0.0032206344
      0.33120193     0.0031839176
      0.35872836     0.0031415657
      0.38854254     0.0030928566
      0.42083459      0.003037028
      0.45581046     0.0029732962
       0.4936932     0.0029008847
       0.5347244     0.0028190648
      0.57916573     0.0027272102
      0.62730062     0.0026248675
      0.67943603      0.002511842
      0.73590445     0.0023882962
      0.79706601     0.0022548541
      0.86331074     0.0021126959
      0.93506113      0.001963623
       1.0127747      0.001810061
       1.0969472      0.001654965
       1.1881153     0.0015015927
       1.2868604     0.0013531299
       1.3938123     0.0012121975
        1.509653     0.0010803468
       1.6351214     0.0009577435
       1.7710175    0.00084330574
       1.9182081    0.00073551171
       2.0776318    0.00063379855
       2.2503052    0.00053991356
       2.4373297    0.00045798861
        2.639898    0.00039219045
       2.8593018    0.00034242106
       3.0969405    0.00030148808
       3.3543295    0.00025845669
       3.6331102     0.0002079655
       3.9350607    0.00015576033
       4.2621064    0.00011121308
       4.6163332    7.7390158e-05
               5     5.656726e-05
&
@target G0.S21
@type xy
             0.1     0.0030683364
      0.10831107     0.0030646838
      0.11731288     0.0030604063
      0.12706284     0.0030553984
      0.13762313     0.0030495374
      0.14906109      0.003042681
      0.16144966     0.0030346639
      0.17486786     0.0030252949
      0.18940126     0.0030143534
      0.20514253     0.0030015854
      0.22219208     0.0029866996
      0.24065862     0.0029693636
      0.26065994     0.0029491993
      0.28232357       0.00292578
      0.30578769     0.0028986276
      0.33120193      0.002867211
      0.35872836      0.002830947
      0.38854254     0.0027892049
      0.42083459     0.0027413144
      0.45581046     0.0026865809
       0.4936932     0.0026243075
       0.5347244     0.0025538284
      0.57916573     0.0024745527
      0.62730062     0.0023860224
      0.67943603     0.0022879843
      0.73590445     0.0021804728
      0.79706601     0.0020638994
      0.86331074     0.0019391375
      0.93506113     0.0018075855
       1.0127747     0.0016711833
       1.0969472     0.0015323514
       1.1881153     0.0013938246
       1.2868604     0.0012583634
       1.3938123     0.0011283628
        1.509653     0.0010054392
       1.6351214     0.0008901543
       1.7710175    0.00078209186
       1.9182081    0.00068047188
       2.0776318    0.00058525064
       2.2503052    0.00049819191
       2.4373297    0.00042288183
        2.639898    0.00036270069
       2.8593018     0.0003171455
       3.0969405    0.00027951689
       3.3543295    0.00024020932
       3.6331102    0.00019529083
       3.9350607    0.00015087532
       4.2621064    0.00011435849
       4.6163332    8.4540433e-05
               5    6.1193344e-05
&
@target G0.S22
@type xy
             0.1     0.0022395719
      0.10831107     0.0022376776
      0.11731288     0.0022354577
      0.12706284     0.0022328565
      0.13762313     0.0022298094
      0.14906109     0.0022262407
      0.16144966     0.0022220623
      0.17486786     0.0022171717
      0.18940126     0.0022114498
      0.20514253     0.0022047585
      0.22219208     0.0021969377
      0.24065862     0.0021878027
      0.26065994     0.0021771406
      0.28232357      0.002164707
      0.30578769     0.0021502227
      0.33120193     0.0021333698
      0.35872836     0.0021137888
      0.38854254     0.0020910758
      0.42083459     0.0020647814
      0.45581046     0.0020344101
       0.4936932     0.0019994237
       0.5347244     0.0019592471
      0.57916573     0.0019132796
      0.62730062     0.0018609119
      0.67943603     0.0018015522
      0.73590445     0.0017346613
      0.79706601     0.0016597999
      0.86331074      0.001576687
      0.93506113     0.0014852713
       1.0127747     0.0013858108
       1.0969472     0.0012789555
       1.1881153     0.0011658218
       1.2868604     0.0010480444
       1.3938123    0.00092778397
        1.509653    0.00080766963
       1.6351214    0.00069065711
       1.7710175    0.00057979639
       1.9182081     0.0004779246
       2.0776318    0.00038732888
       2.2503052     0.0003094503
       2.4373297    0.00024470586
        2.639898    0.00019247984
       2.8593018     0.0001512823
       3.0969405    0.00011903059
       3.3543295    9.3422373e-05
       3.6331102    7.2415666e-05
       3.9350607    5.4783088e-05
       4.2621064    4.0463552e-05
       4.6163332    3.0235862e-05
               5     2.461107e-05
&
@target G0.S23
@type xy
             0.1     0.0022395719
      0.10831107     0.0022376776
      0.11731288     0.0022354577
      0.12706284     0.0022328565
      0.13762313     0.0022298094
      0.14906109     0.0022262407
      0.16144966     0.0022220623
      0.17486786     0.0022171717
      0.18940126     0.0022114498
      0.20514253     0.0022047585
      0.22219208     0.0021969377
      0.24065862     0.0021878027
      0.26065994     0.0021771406
      0.28232357      0.002164707
      0.30578769     0.0021502227
      0.33120193     0.0021333698
      0.35872836     0.0021137888
      0.38854254     0.0020910758
      0.42083459     0.0020647814
      0.45581046     0.0020344101
       0.4936932     0.0019994237
       0.5347244     0.0019592471
      0.57916573     0.0019132796
      0.62730062     0.0018609119
      0.67943603     0.0018015522
      0.73590445     0.0017346613
      0.79706601     0.0016597999
      0.86331074      0.001576687
      0.93506113     0.0014852713
       1.0127747     0.0013858108
       1.0969472     0.0012789555
       1.1881153     0.0011658218
       1.2868604     0.0010480444
       1.3938123    0.00092778397
        1.509653    0.00080766963
       1.6351214    0.00069065711
       1.7710175    0.00057979639
       1.9182081     0.0004779246
       2.0776318    0.00038732888
       2.2503052     0.0003094503
       2.4373297    0.00024470586
        2.639898    0.00019247984
       2.8593018     0.0001512823
       3.0969405    0.00011903059
       3.3543295    9.3422373e-05
       3.6331102    7.2415666e-05
       3.9350607    5.4783088e-05
       4.2621064    4.0463552e-05
       4.6163332    3.0235862e-05
               5     2.461107e-05
&
@target G0.S24
@type xy
             0.1     0.0022946062
      0.10831107     0.0022926878
      0.11731288     0.0022904392
      0.12706284     0.0022878041
      0.13762313     0.0022847165
      0.14906109     0.0022810995
      0.16144966     0.0022768633
      0.17486786     0.0022719034
      0.18940126     0.0022660981
      0.20514253     0.0022593059
      0.22219208      0.002251363
      0.24065862     0.0022420792
      0.26065994     0.0022312353
      0.28232357     0.0022185787
      0.30578769     0.0022038192
      0.33120193     0.0021866255
      0.35872836     0.0021666203
      0.38854254     0.0021433774
      0.42083459     0.0021164181
      0.45581046     0.0020852098
       0.4936932     0.0020491667
       0.5347244     0.0020076533
      0.57916573     0.0019599927
      0.62730062     0.0019054813
      0.67943603     0.0018434112
      0.73590445     0.0017731043
      0.79706601     0.0016939589
      0.86331074     0.0016055126
      0.93506113     0.0015075225
       1.0127747     0.0014000634
       1.0969472     0.0012836411
       1.1881153     0.0011593134
       1.2868604     0.0010288059
       1.3938123    0.00089459893
        1.509653    0.00075995419
       1.6351214    0.00062884076
       1.7710175    0.00050571713
       1.9182081    0.00039513628
       2.0776318    0.00030117023
       2.2503052    0.00022670585
       2.4373297    0.00017274012
        2.639898    0.00013788109
       2.8593018    0.00011829737
       3.0969405     0.0001083036
       3.3543295    0.00010159064
       3.6331102     9.284802e-05
       3.9350607    7.9296804e-05
       4.2621064    6.1565855e-05
       4.6163332    4.3395681e-05
               5    2.9818535e-05
&
@target G0.S25
@type xy
             0.1     0.0022179842
      0.10831107     0.0022155173
      0.11731288     0.0022126269
      0.12706284     0.0022092412
      0.13762313      0.002205276
      0.14906109     0.0022006337
      0.16144966     0.0021952007
      0.17486786     0.0021888446
      0.18940126     0.0021814124
      0.20514253     0.0021727268
      0.22219208     0.0021625831
      0.24065862     0.0021507457
      0.26065994     0.0021369444
      0.28232357     0.0021208707
      0.30578769     0.0021021741
      0.33120193     0.0020804586
      0.35872836     0.0020552807
      0.38854254     0.0020261476
      0.42083459      0.001992519
      0.45581046     0.0019538103
       0.4936932     0.0019094017
       0.5347244     0.0018586521
      0.57916573     0.0018009217
      0.62730062     0.0017356039
      0.67943603     0.0016621704
      0.73590445     0.0015802297
      0.79706601     0.0014896017
      0.86331074     0.0013904068
      0.93506113     0.0012831663
       1.0127747     0.0011689066
       1.0969472     0.0010492509
       1.1881153    0.00092647738
       1.2868604    0.00080351203
       1.3938123    0.00068382013
        1.509653    0.00057116271
       1.6351214    0.00046920109
       1.7710175    0.00038097239
       1.9182081    0.00030832127
       2.0776318    0.00025144771
       2.2503052    0.00020878067
       2.4373297     0.0001773509
        2.639898    0.00015365407
       2.8593018    0.00013467788
       3.0969405    0.00011849541
       3.3543295    0.00010395604
       3.6331102    8.9787581e-05
       3.9350607    7.4399847e-05
       4.2621064    5.7420623e-05
       4.6163332    4.1544114e-05
               5    3.1137682e-05
&
@target G0.S26
@type xy
             0.1     0.0021803927
      0.10831107     0.0021778017
      0.11731288      0.002174766
      0.12706284     0.0021712098
      0.13762313     0.0021670451
      0.14906109     0.0021621692
      0.16144966     0.0021564625
      0.17486786     0.0021497862
      0.18940126     0.0021419795
      0.20514253     0.0021328559
      0.22219208     0.0021222003
      0.24065862     0.0021097653
      0.26065994     0.0020952669
      0.28232357     0.0020783807
      0.30578769     0.0020587382
      0.33120193     0.0020359233
      0.35872836     0.0020094698
      0.38854254       0.00197886
      0.42083459     0.0019435261
      0.45581046     0.0019028549
       0.4936932     0.0018561965
       0.5347244     0.0018028807
      0.57916573     0.0017422413
      0.62730062     0.0016736521
      0.67943603     0.0015965767
      0.73590445     0.0015106349
      0.79706601      0.001415688
      0.86331074     0.0013119415
      0.93506113      0.001200065
       1.0127747     0.0010813177
       1.0969472    0.00095766661
       1.1881153    0.00083186932
       1.2868604    0.00070748331
       1.3938123    0.00058875293
        1.509653    0.00048031905
       1.6351214    0.00038670818
       1.7710175    0.00031159555
       1.9182081    0.00025691484
       2.0776318    0.00022200593
       2.2503052     0.0002031272
       2.4373297    0.00019374113
        2.639898    0.00018588982
       2.8593018      0.000172588
       3.0969405    0.00015047053
       3.3543295    0.00012125774
       3.6331102    9.0647655e-05
       3.9350607    6.4686709e-05
       4.2621064    4.6069007e-05
       4.6163332    3.3762472e-05
               5    2.6255383e-05
&
@target G0.S27
@type xy
             0.1     0.0022765603
      0.10831107     0.0022741702
      0.11731288     0.0022713694
      0.12706284     0.0022680879
      0.13762313      0.002264244
      0.14906109     0.0022597426
      0.16144966     0.0022544729
      0.17486786     0.0022483058
      0.18940126     0.0022410916
      0.20514253     0.0022326568
      0.22219208     0.0022228004
      0.24065862     0.0022112909
      0.26065994     0.0021978617
      0.28232357     0.0021822073
      0.30578769     0.0021639794
      0.33120193     0.0021427823
      0.35872836     0.0021181702
      0.38854254     0.0020896443
      0.42083459     0.0020566522
      0.45581046     0.0020185896
       0.4936932     0.0019748063
       0.5347244     0.0019246165
      0.57916573     0.0018673178
      0.62730062     0.0018022185
      0.67943603     0.0017286785
      0.73590445      0.001646164
      0.79706601     0.0015543216
      0.86331074       0.00145307
      0.93506113     0.0013427122
       1.0127747     0.0012240612
       1.0969472     0.0010985708
       1.1881153    0.00096845152
       1.2868604    0.00083674184
       1.3938123     0.0007072914
        1.509653    0.00058460264
       1.6351214    0.00047347483
       1.7710175    0.00037841199
       1.9182081    0.00030280647
       2.0776318    0.00024800397
       2.2503052    0.00021249229
       2.4373297     0.0001915968
        2.639898    0.00017812112
       2.8593018    0.00016419746
       3.0969405    0.00014407712
       3.3543295    0.00011675261
       3.6331102    8.6629152e-05
       3.9350607     6.087517e-05
       4.2621064    4.4305613e-05
       4.6163332    3.5735213e-05
               5    3.0120504e-05
&
@target G0.S28
@type xy
             0.1      0.002146432
      0.10831107     0.0021441943
      0.11731288     0.0021415721
      0.12706284        0.0021385
      0.13762313     0.0021349015
      0.14906109     0.0021306876
      0.16144966     0.0021257547
      0.17486786      0.002119982
      0.18940126     0.0021132297
      0.20514253     0.0021053354
      0.22219208     0.0020961115
      0.24065862     0.0020853416
      0.26065994     0.0020727768
      0.28232357     0.0020581321
      0.30578769     0.0020410825
      0.33120193     0.0020212594
      0.35872836     0.0019982475
      0.38854254      0.001971583
      0.42083459     0.0019407526
      0.45581046      0.001905196
       0.4936932     0.0018643112
       0.5347244      0.001817465
      0.57916573     0.0017640109
      0.62730062     0.0017033152
      0.67943603      0.001634795
      0.73590445     0.0015579699
      0.79706601     0.0014725298
      0.86331074     0.0013784199
      0.93506113     0.0012759411
       1.0127747     0.0011658629
       1.0969472     0.0010495363
       1.1881153     0.0009289894
       1.2868604    0.00080697805
       1.3938123    0.00068695036
        1.509653    0.00057288116
       1.6351214    0.00046893106
       1.7710175    0.00037890836
       1.9182081    0.00030556323
       2.0776318    0.00024983216
       2.2503052    0.00021026467
       2.4373297    0.00018296027
        2.639898    0.00016233183
       2.8593018    0.00014277502
       3.0969405     0.0001208038
       3.3543295    9.6570999e-05
       3.6331102    7.3461447e-05
       3.9350607    5.5350767e-05
       4.2621064    4.3266621e-05
       4.6163332    3.4858847e-05
               5    2.8131711e-05
&
@target G0.S29
@type xy
             0.1     0.0021493265
      0.10831107     0.0021473478
      0.11731288     0.0021450289
      0.12706284     0.0021423119
      0.13762313      0.002139129
      0.14906109     0.0021354014
      0.16144966      0.002131037
      0.17486786     0.0021259287
      0.18940126     0.0021199524
      0.20514253     0.0021129635
      0.22219208     0.0021047953
      0.24065862     0.0020952546
      0.26065994     0.0020841196
      0.28232357     0.0020711352
      0.30578769     0.0020560101
      0.33120193      0.002038413
      0.35872836     0.0020179693
      0.38854254     0.0019942587
      0.42083459     0.0019668135
      0.45581046     0.0019351194
       0.4936932     0.0018986188
       0.5347244     0.0018567176
      0.57916573     0.0018087981
      0.62730062     0.0017542385
      0.67943603     0.0016924423
      0.73590445     0.0016228777
      0.79706601     0.0015451317
      0.86331074     0.0014589774
      0.93506113     0.0013644564
       1.0127747     0.0012619716
       1.0969472     0.0011523858
       1.1881153     0.0010371119
       1.2868604    0.00091817624
       1.3938123    0.00079822859
        1.509653      0.000680467
       1.6351214    0.00056844592
       1.7710175    0.00046574875
       1.9182081    0.00037553335
       2.0776318    0.00030000648
       2.2503052    0.00023994038
       2.4373297    0.00019439261
        2.639898    0.00016079201
       2.8593018    0.00013547497
       3.0969405    0.00011459478
       3.3543295    9.5141954e-05
       3.6331102    7.5715507e-05
       3.9350607     5.674874e-05
       4.2621064    4.0068607e-05
       4.6163332    2.7857734e-05
               5    2.1341654e-05
&
@target G0.S30
@type xy
             0.1      0.002273565
      0.10831107     0.0022714601
      0.11731288     0.0022689934
      0.12706284     0.0022661032
      0.13762313     0.0022627178
      0.14906109     0.0022587532
      0.16144966     0.0022541117
      0.17486786     0.0022486797
      0.18940126     0.0022423252
      0.20514253     0.0022348952
      0.22219208     0.0022262126
      0.24065862     0.0022160731
      0.26065994     0.0022042415
      0.28232357     0.0021904483
      0.30578769     0.0021743857
      0.33120193     0.0021557043
      0.35872836     0.0021340097
      0.38854254     0.0021088602
      0.42083459     0.0020797659
      0.45581046     0.0020461899
       0.4936932     0.0020075524
       0.5347244     0.0019632394
      0.57916573     0.0019126177
      0.62730062     0.0018550574
      0.67943603     0.0017899643
      0.73590445     0.0017168251
      0.79706601     0.0016352661
      0.86331074     0.0015451269
      0.93506113     0.0014465491
       1.0127747     0.0013400734
       1.0969472     0.0012267396
       1.1881153     0.0011081711
       1.2868604    0.00098662251
       1.3938123    0.00086495649
        1.509653    0.00074651566
       1.6351214    0.00063485431
       1.7710175    0.00053331697
       1.9182081    0.00044449198
       2.0776318    0.00036963603
       2.2503052    0.00030824708
       2.4373297    0.00025802236
        2.639898    0.00021541176
       2.8593018    0.00017679686
       3.0969405    0.00013997704
       3.3543295    0.00010525681
       3.6331102    7.5310923e-05
       3.9350607    5.3489391e-05
       4.2621064    4.1285982e-05
       4.6163332    3.6651694e-05
               5    3.4743939e-05
&
@target G0.S31
@type xy
             0.1     0.0021335213
      0.10831107     0.0021319253
      0.11731288     0.0021300545
      0.12706284     0.0021278617
      0.13762313     0.0021252919
      0.14906109      0.002122281
      0.16144966      0.002118754
      0.17486786     0.0021146234
      0.18940126     0.0021097873
      0.20514253     0.0021041272
      0.22219208     0.0020975055
      0.24065862     0.0020897624
      0.26065994     0.0020807131
      0.28232357     0.0020701441
      0.30578769       0.00205781
      0.33120193     0.0020434288
      0.35872836     0.0020266787
      0.38854254     0.0020071938
      0.42083459     0.0019845609
      0.45581046     0.0019583169
       0.4936932     0.0019279473
       0.5347244     0.0018928874
      0.57916573     0.0018525264
      0.62730062     0.0018062163
      0.67943603     0.0017532869
      0.73590445     0.0016930695
      0.79706601     0.0016249311
      0.86331074      0.001548322
      0.93506113     0.0014628394
       1.0127747     0.0013683075
       1.0969472     0.0012648758
       1.1881153     0.0011531307
       1.2868604     0.0010342138
       1.3938123     0.0009099306
        1.509653     0.0007828267
       1.6351214    0.00065619662
       1.7710175    0.00053398248
       1.9182081    0.00042051843
       2.0776318    0.00032008932
       2.2503052    0.00023630897
       2.4373297    0.00017139094
        2.639898    0.00012547857
       2.8593018     9.629401e-05
       3.0969405    7.9396764e-05
       3.3543295    6.9226365e-05
       3.6331102    6.0779508e-05
       3.9350607    5.1300288e-05
       4.2621064     4.102293e-05
       4.6163332    3.2247116e-05
               5    2.7089399e-05
&
@target G0.S32
@type xy
             0.1     0.0020363222
      0.10831107     0.0020336598
      0.11731288      0.002030541
      0.12706284     0.0020268887
      0.13762313     0.0020226127
      0.14906109     0.0020176083
      0.16144966      0.002011754
      0.17486786     0.0020049085
      0.18940126     0.0019969088
      0.20514253     0.0019875664
      0.22219208     0.0019766645
      0.24065862     0.0019639545
      0.26065994     0.0019491526
      0.28232357     0.0019319363
      0.30578769     0.0019119418
      0.33120193     0.0018887616
      0.35872836     0.0018619434
      0.38854254     0.0018309916
      0.42083459     0.0017953711
      0.45581046     0.0017545157
       0.4936932     0.0017078416
       0.5347244     0.0016547693
      0.57916573     0.0015947543
      0.62730062     0.0015273303
      0.67943603     0.0014521662
      0.73590445     0.0013691376
      0.79706601     0.0012784141
      0.86331074     0.0011805574
      0.93506113     0.0010766234
       1.0127747    0.00096825314
       1.0969472    0.00085773064
       1.1881153    0.00074797336
       1.2868604    0.00064241685
       1.3938123    0.00054475198
        1.509653    0.00045848785
       1.6351214    0.00038635207
       1.7710175    0.00032960897
       1.9182081    0.00028747312
       2.0776318      0.000256889
       2.2503052    0.00023297215
       2.4373297    0.00021026728
        2.639898    0.00018460493
       2.8593018    0.00015480634
       3.0969405    0.00012314125
       3.3543295    9.3834618e-05
       3.6331102     7.028728e-05
       3.9350607    5.3140081e-05
       4.2621064    4.0921149e-05
       4.6163332    3.2163896e-05
               5    2.6138974e-05
&
@target G0.S33
@type xy
             0.1       0.00220337
      0.10831107     0.0022009667
      0.11731288     0.0021981504
      0.12706284     0.0021948508
      0.13762313      0.002190986
      0.14906109     0.0021864603
      0.16144966     0.0021811623
      0.17486786     0.0021749625
      0.18940126     0.0021677106
      0.20514253     0.0021592323
      0.22219208      0.002149326
      0.24065862     0.0021377595
      0.26065994     0.0021242656
      0.28232357     0.0021085382
      0.30578769     0.0020902284
      0.33120193     0.0020689405
      0.35872836     0.0020442291
      0.38854254     0.0020155961
      0.42083459     0.0019824913
      0.45581046     0.0019443136
       0.4936932      0.001900418
       0.5347244     0.0018501267
      0.57916573     0.0017927481
      0.62730062     0.0017276063
      0.67943603     0.0016540819
      0.73590445     0.0015716688
      0.79706601     0.0014800485
      0.86331074     0.0013791835
      0.93506113     0.0012694288
       1.0127747     0.0011516576
       1.0969472     0.0010273888
       1.1881153    0.00089889945
       1.2868604    0.00076928939
       1.3938123    0.00064245775
        1.509653    0.00052293854
       1.6351214     0.0004155442
       1.7710175    0.00032478366
       1.9182081    0.00025407092
       2.0776318    0.00020482783
       2.2503052    0.00017570484
       2.4373297    0.00016225999
        2.639898    0.00015747026
       2.8593018    0.00015329213
       3.0969405    0.00014306171
       3.3543295     0.0001239056
       3.6331102     9.787335e-05
       3.9350607    7.0750825e-05
       4.2621064     4.877287e-05
       4.6163332    3.5125131e-05
               5    2.8711234e-05
&
@target G0.S34
@type xy
             0.1     0.0023328806
      0.10831107     0.0023311431
      0.11731288     0.0023291066
      0.12706284     0.0023267198
      0.13762313     0.0023239229
      0.14906109     0.0023206462
      0.16144966     0.0023168083
      0.17486786     0.0023123142
      0.18940126     0.0023070534
      0.20514253     0.0023008975
      0.22219208     0.0022936972
      0.24065862     0.0022852799
      0.26065994     0.0022754455
      0.28232357     0.0022639639
      0.30578769     0.0022505702
      0.33120193     0.0022349613
      0.35872836     0.0022167916
      0.38854254     0.0021956695
      0.42083459      0.002171154
      0.45581046     0.0021427526
       0.4936932     0.0021099209
       0.5347244     0.0020720648
      0.57916573     0.0020285462
      0.62730062     0.0019786941
      0.67943603     0.0019218227
      0.73590445     0.0018572585
      0.79706601     0.0017843789
      0.86331074     0.0017026636
      0.93506113     0.0016117624
       1.0127747     0.0015115775
       1.0969472     0.0014023608
       1.1881153     0.0012848188
       1.2868604     0.0011602162
       1.3938123     0.0010304591
        1.509653     0.0008981338
       1.6351214     0.0007664691
       1.7710175    0.00063918787
       1.9182081    0.00052022286
       2.0776318    0.00041329316
       2.2503052    0.00032137991
       2.4373297    0.00024619531
        2.639898    0.00018779164
       2.8593018      0.000144475
       3.0969405    0.00011313798
       3.3543295    8.9996671e-05
       3.6331102    7.1554781e-05
       3.9350607    5.5507749e-05
       4.2621064     4.128371e-05
       4.6163332    2.9927246e-05
               5    2.3058776e-05
&
@target G0.S35
@type xy
             0.1     0.0021148155
      0.10831107     0.0021131927
      0.11731288     0.0021112905
      0.12706284     0.0021090611
      0.13762313     0.0021064485
      0.14906109     0.0021033877
      0.16144966     0.0020998023
      0.17486786     0.0020956037
      0.18940126     0.0020906884
      0.20514253     0.0020849363
      0.22219208     0.0020782076
      0.24065862     0.0020703406
      0.26065994      0.002061148
      0.28232357     0.0020504139
      0.30578769     0.0020378898
      0.33120193     0.0020232909
      0.35872836     0.0020062927
      0.38854254     0.0019865263
      0.42083459     0.0019635763
      0.45581046     0.0019369777
       0.4936932     0.0019062157
       0.5347244     0.0018707267
      0.57916573     0.0018299038
      0.62730062     0.0017831065
      0.67943603     0.0017296769
      0.73590445     0.0016689648
      0.79706601     0.0016003636
      0.86331074     0.0015233593
      0.93506113      0.001437595
       1.0127747     0.0013429517
       1.0969472     0.0012396445
       1.1881153     0.0011283305
       1.2868604     0.0010102189
       1.3938123    0.00088716724
        1.509653    0.00076173998
       1.6351214    0.00063719552
       1.7710175    0.00051736456
       1.9182081    0.00040638362
       2.0776318    0.00030826607
       2.2503052    0.00022633151
       2.4373297    0.00016257572
        2.639898    0.00011713516
       2.8593018    8.8051334e-05
       3.0969405     7.152311e-05
       3.3543295     6.270633e-05
       3.6331102    5.6894409e-05
       3.9350607    5.0701333e-05
       4.2621064    4.2837415e-05
       4.6163332    3.4257847e-05
               5    2.7618308e-05
&
@target G0.S36
@type xy
             0.1     0.0023372306
      0.10831107     0.0023352128
      0.11731288      0.002332848
      0.12706284      0.002330077
      0.13762313     0.0023268308
      0.14906109     0.0023230286
      0.16144966     0.0023185767
      0.17486786     0.0023133656
      0.18940126     0.0023072682
      0.20514253      0.002300137
      0.22219208     0.0022918011
      0.24065862     0.0022820631
      0.26065994     0.0022706955
      0.28232357     0.0022574369
      0.30578769     0.0022419881
      0.33120193     0.0022240087
      0.35872836     0.0022031131
      0.38854254     0.0021788676
      0.42083459     0.0021507888
      0.45581046     0.0021183432
       0.4936932     0.0020809501
       0.5347244     0.0020379877
      0.57916573     0.0019888051
      0.62730062     0.0019327405
      0.67943603     0.0018691494
      0.73590445     0.0017974433
      0.79706601     0.0017171417
      0.86331074     0.0016279391
      0.93506113     0.0015297857
       1.0127747     0.0014229806
       1.0969472     0.0013082704
       1.1881153     0.0011869406
       1.2868604     0.0010608812
       1.3938123    0.00093259967
        1.509653    0.00080514884
       1.6351214    0.00068193996
       1.7710175    0.00056642257
       1.9182081     0.0004616479
       2.0776318    0.00036978518
       2.2503052    0.00029172674
       2.4373297    0.00022696482
        2.639898    0.00017389716
       2.8593018    0.00013056326
       3.0969405    9.5527733e-05
       3.3543295    6.8356648e-05
       3.6331102     4.918847e-05
       3.9350607    3.7549383e-05
       4.2621064    3.1513318e-05
       4.6163332     2.841344e-05
               5    2.6617664e-05
&
@target G0.S37
@type xy
             0.1     0.0023406522
      0.10831107     0.0023382002
      0.11731288     0.0023353271
      0.12706284     0.0023319613
      0.13762313     0.0023280193
      0.14906109     0.0023234038
      0.16144966     0.0023180015
      0.17486786     0.0023116807
      0.18940126     0.0023042888
      0.20514253     0.0022956487
      0.22219208     0.0022855563
      0.24065862     0.0022737762
      0.26065994     0.0022600382
      0.28232357     0.0022440334
      0.30578769     0.0022254101
      0.33120193     0.0022037708
      0.35872836     0.0021786687
      0.38854254     0.0021496067
      0.42083459     0.0021160374
      0.45581046     0.0020773664
       0.4936932     0.0020329595
       0.5347244     0.0019821564
      0.57916573     0.0019242909
      0.62730062     0.0018587217
      0.67943603     0.0017848754
      0.73590445     0.0017023034
      0.79706601     0.0016107553
      0.86331074     0.0015102678
      0.93506113     0.0014012671
       1.0127747     0.0012846776
       1.0969472     0.0011620225
       1.1881153     0.0010354958
       1.2868604    0.00090797509
       1.3938123     0.0007829347
        1.509653     0.0006642233
       1.6351214    0.00055567657
       1.7710175    0.00046057356
       1.9182081    0.00038100542
       2.0776318    0.00031730888
       2.2503052    0.00026779459
       2.4373297    0.00022901482
        2.639898    0.00019669092
       2.8593018    0.00016711682
       3.0969405    0.00013845816
       3.3543295    0.00011116485
       3.6331102    8.7078668e-05
       3.9350607    6.7774647e-05
       4.2621064    5.3459296e-05
       4.6163332    4.3244176e-05
               5    3.6090642e-05
&
@target G0.S38
@type xy
             0.1     0.0021243842
      0.10831107     0.0021226257
      0.11731288     0.0021205645
      0.12706284     0.0021181488
      0.13762313     0.0021153182
      0.14906109     0.0021120021
      0.16144966     0.0021081182
      0.17486786     0.0021035706
      0.18940126     0.0020982474
      0.20514253      0.002092019
      0.22219208     0.0020847345
      0.24065862     0.0020762197
      0.26065994     0.0020662727
      0.28232357     0.0020546612
      0.30578769     0.0020411184
      0.33120193      0.002025339
      0.35872836     0.0020069755
      0.38854254     0.0019856343
      0.42083459     0.0019608734
      0.45581046     0.0019322002
       0.4936932     0.0018990715
       0.5347244     0.0018608971
      0.57916573     0.0018170465
      0.62730062     0.0017668616
      0.67943603     0.0017096777
      0.73590445      0.001644853
      0.79706601     0.0015718124
      0.86331074     0.0014901043
      0.93506113      0.001399476
       1.0127747     0.0012999648
       1.0969472     0.0011920065
       1.1881153     0.0010765514
       1.2868604    0.00095517876
       1.3938123    0.00083018553
        1.509653    0.00070462071
       1.6351214    0.00058222274
       1.7710175    0.00046721521
       1.9182081    0.00036392243
       2.0776318    0.00027619533
       2.2503052    0.00020669725
       2.4373297    0.00015618861
        2.639898    0.00012304975
       2.8593018    0.00010333853
       3.0969405    9.1608207e-05
       3.3543295    8.2432691e-05
       3.6331102    7.2128052e-05
       3.9350607    5.9774099e-05
       4.2621064    4.6793467e-05
       4.6163332    3.5326025e-05
               5    2.6837366e-05
&
@target G0.S39
@type xy
             0.1      0.002315084
      0.10831107     0.0023128939
      0.11731288     0.0023103274
      0.12706284     0.0023073203
      0.13762313     0.0023037978
      0.14906109     0.0022996725
      0.16144966     0.0022948428
      0.17486786     0.0022891903
      0.18940126     0.0022825776
      0.20514253     0.0022748454
      0.22219208      0.002265809
      0.24065862     0.0022552557
      0.26065994     0.0022429404
      0.28232357      0.002228582
      0.30578769     0.0022118595
      0.33120193     0.0021924081
      0.35872836     0.0021698162
      0.38854254      0.002143622
      0.42083459     0.0021133134
      0.45581046     0.0020783279
       0.4936932     0.0020380576
       0.5347244     0.0019918578
      0.57916573     0.0019390617
      0.62730062     0.0018790036
      0.67943603     0.0018110529
      0.73590445     0.0017346602
      0.79706601     0.0016494184
      0.86331074     0.0015551403
      0.93506113     0.0014519515
       1.0127747     0.0013403944
       1.0969472     0.0012215368
       1.1881153     0.0010970667
       1.2868604    0.00096935292
       1.3938123    0.00084143651
        1.509653    0.00071691656
       1.6351214     0.0005996936
       1.7710175    0.00049355233
       1.9182081    0.00040160512
       2.0776318    0.00032568293
       2.2503052     0.0002658397
       2.4373297    0.00022019434
        2.639898    0.00018531176
       2.8593018    0.00015715779
       3.0969405    0.00013235256
       3.3543295    0.00010913988
       3.6331102    8.7489988e-05
       3.9350607    6.8291716e-05
       4.2621064    5.2374869e-05
       4.6163332    4.0191345e-05
               5    3.1894368e-05
&
@target G0.S40
@type xy
             0.1     0.0022507484
      0.10831107     0.0022484863
      0.11731288     0.0022458355
      0.12706284       0.00224273
      0.13762313     0.0022390924
      0.14906109     0.0022348328
      0.16144966     0.0022298465
      0.17486786     0.0022240116
      0.18940126     0.0022171865
      0.20514253     0.0022092075
      0.22219208      0.002199885
      0.24065862     0.0021890003
      0.26065994     0.0021763023
      0.28232357     0.0021615032
      0.30578769     0.0021442749
      0.33120193     0.0021242456
      0.35872836     0.0021009962
      0.38854254      0.002074059
      0.42083459     0.0020429165
      0.45581046     0.0020070038
       0.4936932     0.0019657142
       0.5347244     0.0019184098
      0.57916573     0.0018644385
      0.62730062      0.001803161
      0.67943603     0.0017339875
      0.73590445     0.0016564287
      0.79706601     0.0015701616
      0.86331074     0.0014751115
      0.93506113     0.0013715485
       1.0127747     0.0012601924
       1.0969472     0.0011423173
       1.1881153     0.0010198357
       1.2868604    0.00089533577
       1.3938123    0.00077203735
        1.509653    0.00065362545
       1.6351214    0.00054393042
       1.7710175    0.00044644664
       1.9182081    0.00036373497
       2.0776318    0.00029683157
       2.2503052    0.00024487059
       2.4373297    0.00020517056
        2.639898    0.00017395626
       2.8593018    0.00014762025
       3.0969405    0.00012400631
       3.3543295    0.00010287648
       3.6331102    8.4973617e-05
       3.9350607    7.0212028e-05
       4.2621064    5.6878978e-05
       4.6163332    4.3444027e-05
               5    3.1425426e-05
&
@target G0.S41
@type xy
             0.1     0.0020427127
      0.10831107     0.0020404239
      0.11731288     0.0020377422
      0.12706284     0.0020346008
      0.13762313     0.0020309218
      0.14906109     0.0020266147
      0.16144966     0.0020215737
      0.17486786     0.0020156763
      0.18940126     0.0020087805
      0.20514253     0.0020007216
      0.22219208     0.0019913097
      0.24065862     0.0019803262
      0.26065994     0.0019675204
      0.28232357      0.001952606
      0.30578769     0.0019352577
      0.33120193     0.0019151081
      0.35872836     0.0018917455
      0.38854254     0.0018647129
      0.42083459     0.0018335092
      0.45581046     0.0017975923
       0.4936932      0.001756388
       0.5347244      0.001709303
      0.57916573     0.0016557465
      0.62730062     0.0015951607
      0.67943603     0.0015270634
      0.73590445     0.0014511046
      0.79706601     0.0013671383
      0.86331074     0.0012753091
      0.93506113      0.001176151
       1.0127747     0.0010706908
       1.0969472    0.00096054267
       1.1881153    0.00084797086
       1.2868604    0.00073589123
       1.3938123    0.00062777149
        1.509653    0.00052739113
       1.6351214    0.00043843253
       1.7710175    0.00036390833
       1.9182081    0.00030549061
       2.0776318    0.00026289245
       2.2503052    0.00023353775
       2.4373297    0.00021279003
        2.639898    0.00019492251
       2.8593018      0.000174745
       3.0969405      0.000149397
       3.3543295    0.00011947362
       3.6331102     8.870011e-05
       3.9350607    6.2026413e-05
       4.2621064    4.3027076e-05
       4.6163332    3.2140471e-05
               5    2.6955114e-05
&
@target G0.S42
@type xy
             0.1     0.0012300495
      0.10831107      0.001229243
      0.11731288     0.0012282976
      0.12706284     0.0012271896
      0.13762313     0.0012258912
      0.14906109     0.0012243701
      0.16144966     0.0012225885
      0.17486786     0.0012205022
      0.18940126       0.00121806
      0.20514253     0.0012152022
      0.22219208     0.0012118595
      0.24065862     0.0012079517
      0.26065994      0.001203386
      0.28232357     0.0011980554
      0.30578769     0.0011918368
      0.33120193     0.0011845893
      0.35872836     0.0011761524
      0.38854254     0.0011663438
      0.42083459     0.0011549583
      0.45581046     0.0011417665
       0.4936932     0.0011265145
       0.5347244     0.0011089246
      0.57916573     0.0010886979
      0.62730062     0.0010655188
      0.67943603     0.0010390628
      0.73590445      0.001009008
      0.79706601    0.00097505169
      0.86331074    0.00093693202
      0.93506113    0.00089445679
       1.0127747    0.00084753789
       1.0969472    0.00079623152
       1.1881153    0.00074078143
       1.2868604     0.0006816608
       1.3938123    0.00061960611
        1.509653    0.00055563365
       1.6351214    0.00049102787
       1.7710175    0.00042729105
       1.9182081    0.00036604701
       2.0776318     0.0003088991
       2.2503052    0.00025725292
       2.4373297    0.00021212545
        2.639898    0.00017397108
       2.8593018    0.00014256259
       3.0969405    0.00011697783
       3.3543295    9.5766447e-05
       3.6331102    7.7376643e-05
       3.9350607    6.0820305e-05
       4.2621064     4.626304e-05
       4.6163332    3.4920489e-05
               5    2.7906451e-05
&
@target G0.S43
@type xy
             0.1     0.0012300495
      0.10831107      0.001229243
      0.11731288     0.0012282976
      0.12706284     0.0012271896
      0.13762313     0.0012258912
      0.14906109     0.0012243701
      0.16144966     0.0012225885
      0.17486786     0.0012205022
      0.18940126       0.00121806
      0.20514253     0.0012152022
      0.22219208     0.0012118595
      0.24065862     0.0012079517
      0.26065994      0.001203386
      0.28232357     0.0011980554
      0.30578769     0.0011918368
      0.33120193     0.0011845893
      0.35872836     0.0011761524
      0.38854254     0.0011663438
      0.42083459     0.0011549583
      0.45581046     0.0011417665
       0.4936932     0.0011265145
       0.5347244     0.0011089246
      0.57916573     0.0010886979
      0.62730062     0.0010655188
      0.67943603     0.0010390628
      0.73590445      0.001009008
      0.79706601    0.00097505169
      0.86331074    0.00093693202
      0.93506113    0.00089445679
       1.0127747    0.00084753789
       1.0969472    0.00079623152
       1.1881153    0.00074078143
       1.2868604     0.0006816608
       1.3938123    0.00061960611
        1.509653    0.00055563365
       1.6351214    0.00049102787
       1.7710175    0.00042729105
       1.9182081    0.00036604701
       2.0776318     0.0003088991
       2.2503052    0.00025725292
       2.4373297    0.00021212545
        2.639898    0.00017397108
       2.8593018    0.00014256259
       3.0969405    0.00011697783
       3.3543295    9.5766447e-05
       3.6331102    7.7376643e-05
       3.9350607    6.0820305e-05
       4.2621064     4.626304e-05
       4.6163332    3.4920489e-05
               5    2.7906451e-05
&
@target G0.S44
@type xy
             0.1     0.0011954243
      0.10831107     0.0011946847
      0.11731288     0.0011938176
      0.12706284      0.001192801
      0.13762313     0.0011916093
      0.14906109     0.0011902126
      0.16144966     0.0011885759
      0.17486786     0.0011866581
      0.18940126     0.0011844117
      0.20514253     0.0011817808
      0.22219208     0.0011787008
      0.24065862      0.001175096
      0.26065994     0.0011708789
      0.28232357      0.001165948
      0.30578769     0.0011601855
      0.33120193      0.001153456
      0.35872836     0.0011456032
      0.38854254     0.0011364484
      0.42083459     0.0011257875
      0.45581046     0.0011133888
       0.4936932     0.0010989913
       0.5347244     0.0010823034
      0.57916573     0.0010630023
      0.62730062     0.0010407362
      0.67943603     0.0010151278
      0.73590445    0.00098578227
      0.79706601    0.00095229964
      0.86331074     0.0009142944
      0.93506113     0.0008714233
       1.0127747    0.00082342415
       1.0969472    0.00077016724
       1.1881153    0.00071172043
       1.2868604    0.00064842728
       1.3938123     0.0005809937
        1.509653    0.00051057332
       1.6351214    0.00043883294
       1.7710175    0.00036796965
       1.9182081    0.00030064049
       2.0776318    0.00023976143
       2.2503052    0.00018814249
       2.4373297    0.00014796275
        2.639898    0.00012016017
       2.8593018     0.0001039064
       3.0969405    9.6416063e-05
       3.3543295    9.3331578e-05
       3.6331102    8.9770735e-05
       3.9350607    8.1856975e-05
       4.2621064    6.8291244e-05
       4.6163332    5.1308774e-05
               5    3.6080608e-05
&
@target G0.S45
@type xy
             0.1     0.0011392277
      0.10831107     0.0011381677
      0.11731288     0.0011369255
      0.12706284       0.00113547
      0.13762313      0.001133765
      0.14906109     0.0011317682
      0.16144966     0.0011294304
      0.17486786     0.0011266943
      0.18940126     0.0011234934
      0.20514253     0.0011197504
      0.22219208     0.0011153761
      0.24065862     0.0011102673
      0.26065994     0.0011043053
      0.28232357     0.0010973539
      0.30578769     0.0010892576
      0.33120193     0.0010798397
      0.35872836     0.0010689006
      0.38854254     0.0010562164
      0.42083459     0.0010415389
      0.45581046     0.0010245952
       0.4936932     0.0010050905
       0.5347244    0.00098271202
      0.57916573    0.00095713631
      0.62730062    0.00092804069
      0.67943603    0.00089511971
      0.73590445    0.00085810802
      0.79706601    0.00081681069
      0.86331074    0.00077114154
      0.93506113    0.00072116953
       1.0127747    0.00066717121
       1.0969472    0.00060968523
       1.1881153    0.00054956135
       1.2868604    0.00048799178
       1.3938123    0.00042650847
        1.509653    0.00036692633
       1.6351214    0.00031121313
       1.7710175     0.0002612758
       1.9182081    0.00021867377
       2.0776318    0.00018430547
       2.2503052    0.00015815674
       2.4373297    0.00013922935
        2.639898    0.00012574529
       2.8593018    0.00011561269
       3.0969405    0.00010695229
       3.3543295    9.8352119e-05
       3.6331102    8.8683351e-05
       3.9350607    7.6878244e-05
       4.2621064    6.2522222e-05
       4.6163332    4.7286495e-05
               5    3.5079872e-05
&
@target G0.S46
@type xy
             0.1     0.0010763998
      0.10831107     0.0010753367
      0.11731288     0.0010740907
      0.12706284     0.0010726308
      0.13762313     0.0010709205
      0.14906109     0.0010689175
      0.16144966     0.0010665723
      0.17486786     0.0010638272
      0.18940126     0.0010606155
      0.20514253     0.0010568596
      0.22219208     0.0010524697
      0.24065862     0.0010473419
      0.26065994     0.0010413568
      0.28232357     0.0010343773
      0.30578769     0.0010262466
      0.33120193     0.0010167865
      0.35872836     0.0010057954
      0.38854254    0.00099304723
      0.42083459    0.00097829078
      0.45581046    0.00096124997
       0.4936932    0.00094162601
       0.5347244    0.00091910179
      0.57916573    0.00089334949
      0.62730062    0.00086404256
      0.67943603    0.00083087341
      0.73590445    0.00079357832
      0.79706601    0.00075197099
      0.86331074    0.00070598607
      0.93506113    0.00065573306
       1.0127747    0.00060155949
       1.0969472    0.00054411973
       1.1881153    0.00048444115
       1.2868604     0.0004239738
       1.3938123    0.00036460147
        1.509653    0.00030858422
       1.6351214    0.00025839649
       1.7710175    0.00021642789
       1.9182081    0.00018453411
       2.0776318    0.00016347484
       2.2503052    0.00015236078
       2.4373297    0.00014834178
        2.639898    0.00014685191
       2.8593018    0.00014267829
       3.0969405    0.00013180342
       3.3543295    0.00011334673
       3.6331102    9.0301731e-05
       3.9350607     6.791166e-05
       4.2621064    5.0216098e-05
       4.6163332    3.7753627e-05
               5    2.9263382e-05
&
@target G0.S47
@type xy
             0.1     0.0011750562
      0.10831107     0.0011740256
      0.11731288     0.0011728177
      0.12706284     0.0011714021
      0.13762313     0.0011697435
      0.14906109     0.0011678006
      0.16144966      0.001165525
      0.17486786     0.0011628608
      0.18940126     0.0011597426
      0.20514253     0.0011560944
      0.22219208     0.0011518283
      0.24065862     0.0011468422
      0.26065994     0.0011410187
      0.28232357     0.0011342221
      0.30578769     0.0011262972
      0.33120193     0.0011170663
      0.35872836     0.0011063276
      0.38854254     0.0010938534
      0.42083459     0.0010793883
      0.45581046     0.0010626489
       0.4936932     0.0010433243
       0.5347244     0.0010210792
      0.57916573    0.00099555861
      0.62730062    0.00096639775
      0.67943603    0.00093323593
      0.73590445    0.00089573779
      0.79706601    0.00085362282
      0.86331074    0.00080670498
      0.93506113    0.00075494384
       1.0127747    0.00069850755
       1.0969472    0.00063784603
       1.1881153    0.00057376903
       1.2868604    0.00050751873
       1.3938123    0.00044081821
        1.509653    0.00037586779
       1.6351214    0.00031525127
       1.7710175     0.0002617086
       1.9182081    0.00021773926
       2.0776318     0.0001850348
       2.2503052    0.00016381395
       2.4373297    0.00015225533
        2.639898    0.00014636332
       2.8593018    0.00014066848
       3.0969405    0.00012998586
       3.3543295    0.00011185893
       3.6331102    8.8381949e-05
       3.9350607     6.551716e-05
       4.2621064    4.9106136e-05
       4.6163332    4.0085497e-05
               5    3.4241773e-05
&
@target G0.S48
@type xy
             0.1     0.0010667002
      0.10831107     0.0010657957
      0.11731288     0.0010647357
      0.12706284     0.0010634935
      0.13762313     0.0010620381
      0.14906109     0.0010603332
      0.16144966     0.0010583368
      0.17486786     0.0010559995
      0.18940126     0.0010532642
      0.20514253     0.0010500645
      0.22219208     0.0010463233
      0.24065862     0.0010419515
      0.26065994     0.0010368464
      0.28232357     0.0010308897
      0.30578769     0.0010239458
      0.33120193     0.0010158602
      0.35872836     0.0010064573
      0.38854254    0.00099553908
      0.42083459    0.00098288426
      0.45581046    0.00096824759
       0.4936932    0.00095136083
       0.5347244    0.00093193523
      0.57916573    0.00090966646
      0.62730062    0.00088424269
      0.67943603    0.00085535713
      0.73590445      0.000822726
      0.79706601    0.00078611339
      0.86331074    0.00074536399
      0.93506113    0.00070044451
       1.0127747    0.00065149349
       1.0969472    0.00059887737
       1.1881153    0.00054324799
       1.2868604    0.00048559233
       1.3938123    0.00042725997
        1.509653    0.00036994754
       1.6351214    0.00031561459
       1.7710175    0.00026630499
       1.9182081    0.00022385843
       2.0776318    0.00018952531
       2.2503052    0.00016355071
       2.4373297    0.00014486675
        2.639898    0.00013109978
       2.8593018    0.00011909791
       3.0969405    0.00010602174
       3.3543295    9.0658492e-05
       3.6331102    7.4142468e-05
       3.9350607    5.9166209e-05
       4.2621064    4.7713748e-05
       4.6163332    3.9272949e-05
               5    3.2248021e-05
&
@target G0.S49
@type xy
             0.1     0.0010873013
      0.10831107     0.0010865336
      0.11731288     0.0010856338
      0.12706284     0.0010845791
      0.13762313     0.0010833431
      0.14906109      0.001081895
      0.16144966     0.0010801987
      0.17486786     0.0010782122
      0.18940126     0.0010758866
      0.20514253      0.001073165
      0.22219208     0.0010699812
      0.24065862     0.0010662586
      0.26065994     0.0010619084
      0.28232357     0.0010568285
      0.30578769      0.001050901
      0.33120193      0.001043991
      0.35872836     0.0010359444
      0.38854254     0.0010265864
      0.42083459     0.0010157197
      0.45581046     0.0010031236
       0.4936932    0.00098855323
       0.5347244    0.00097174068
      0.57916573    0.00095239702
      0.62730062    0.00093021696
      0.67943603    0.00090488665
      0.73590445     0.0008760954
      0.79706601    0.00084355291
      0.86331074    0.00080701269
      0.93506113    0.00076630308
       1.0127747    0.00072136625
       1.0969472    0.00067230498
       1.1881153     0.0006194351
       1.2868604    0.00056333917
       1.3938123     0.0005049132
        1.509653    0.00044539363
       1.6351214    0.00038634707
       1.7710175    0.00032960155
       1.9182081    0.00027709901
       2.0776318    0.00023065754
       2.2503052    0.00019165421
       2.4373297    0.00016067751
        2.639898    0.00013724739
       2.8593018    0.00011974379
       3.0969405    0.00010568449
       3.3543295    9.2407208e-05
       3.6331102    7.8016695e-05
       3.9350607    6.2210867e-05
       4.2621064    4.6469572e-05
       4.6163332    3.3297221e-05
               5     2.479643e-05
&
@target G0.S50
@type xy
             0.1     0.0012071081
      0.10831107     0.0012062146
      0.11731288     0.0012051673
      0.12706284       0.00120394
      0.13762313     0.0012025021
      0.14906109     0.0012008177
      0.16144966     0.0011988451
      0.17486786     0.0011965357
      0.18940126     0.0011938329
      0.20514253      0.001190671
      0.22219208     0.0011869739
      0.24065862     0.0011826533
      0.26065994     0.0011776075
      0.28232357     0.0011717194
      0.30578769     0.0011648547
      0.33120193     0.0011568601
      0.35872836     0.0011475613
      0.38854254     0.0011367619
      0.42083459     0.0011242415
      0.45581046     0.0011097558
       0.4936932     0.0010930367
       0.5347244     0.0010737948
      0.57916573     0.0010517235
      0.62730062     0.0010265064
      0.67943603    0.00099782848
      0.73590445    0.00096539285
      0.79706601    0.00092894303
      0.86331074    0.00088829281
      0.93506113     0.0008433636
       1.0127747    0.00079422906
       1.0969472    0.00074116471
       1.1881153    0.00068469792
       1.2868604    0.00062564981
       1.3938123     0.0005651559
        1.509653    0.00050464791
       1.6351214    0.00044577538
       1.7710175    0.00039024794
       1.9182081    0.00033958992
       2.0776318    0.00029482618
       2.2503052     0.0002561631
       2.4373297    0.00022278733
        2.639898    0.00019295129
       2.8593018    0.00016449887
       3.0969405    0.00013583671
       3.3543295    0.00010704116
       3.6331102    8.0404761e-05
       3.9350607    5.9604321e-05
       4.2621064    4.7298518e-05
       4.6163332    4.2463003e-05
               5    4.0130537e-05
&
@target G0.S51
@type xy
             0.1     0.0010678586
      0.10831107     0.0010672672
      0.11731288     0.0010665736
      0.12706284     0.0010657606
      0.13762313     0.0010648074
      0.14906109     0.0010636902
      0.16144966     0.0010623808
      0.17486786     0.0010608465
      0.18940126     0.0010590491
      0.20514253     0.0010569438
      0.22219208     0.0010544787
      0.24065862     0.0010515932
      0.26065994     0.0010482168
      0.28232357      0.001044268
      0.30578769      0.001039652
      0.33120193     0.0010342594
      0.35872836     0.0010279644
      0.38854254     0.0010206222
      0.42083459     0.0010120671
      0.45581046     0.0010021109
       0.4936932    0.00099054042
       0.5347244    0.00097711612
      0.57916573    0.00096157157
      0.62730062    0.00094361361
      0.67943603    0.00092292437
      0.73590445    0.00089916582
      0.79706601    0.00087198771
      0.86331074    0.00084104018
      0.93506113    0.00080599252
       1.0127747     0.0007665598
       1.0969472    0.00072253883
       1.1881153      0.000673855
       1.2868604    0.00062062023
       1.3938123    0.00056320075
        1.509653    0.00050228982
       1.6351214    0.00043897556
       1.7710175    0.00037478693
       1.9182081    0.00031169222
       2.0776318    0.00025201642
       2.2503052     0.0001982421
       2.4373297     0.0001526696
        2.639898    0.00011694976
       2.8593018    9.1571527e-05
       3.0969405    7.5482167e-05
       3.3543295    6.6095318e-05
       3.6331102    5.9914792e-05
       3.9350607    5.3763915e-05
       4.2621064     4.615218e-05
       4.6163332    3.7885732e-05
               5    3.1176951e-05
&
@target G0.S52
@type xy
             0.1    0.00097917732
      0.10831107    0.00097811399
      0.11731288    0.00097686815
      0.12706284    0.00097540879
      0.13762313    0.00097369975
      0.14906109    0.00097169892
      0.16144966    0.00096935733
      0.17486786    0.00096661807
      0.18940126    0.00096341518
      0.20514253    0.00095967233
      0.22219208    0.00095530145
      0.24065862     0.0009502012
      0.26065994    0.00094425541
      0.28232357    0.00093733148
      0.30578769    0.00092927885
      0.33120193    0.00091992769
      0.35872836    0.00090908789
      0.38854254    0.00089654875
      0.42083459    0.00088207958
      0.45581046    0.00086543173
       0.4936932    0.00084634264
       0.5347244    0.00082454263
      0.57916573    0.00079976535
      0.62730062    0.00077176287
      0.67943603    0.00074032654
      0.73590445    0.00070531458
      0.79706601    0.00066668704
      0.86331074    0.00062454791
      0.93506113    0.00057919282
       1.0127747     0.0005311583
       1.0969472    0.00048126527
       1.1881153    0.00043064479
       1.2868604    0.00038072927
       1.3938123    0.00033318779
        1.509653    0.00028978364
       1.6351214    0.00025213918
       1.7710175    0.00022141431
       1.9182081    0.00019794405
       2.0776318    0.00018093719
       2.2503052    0.00016839524
       2.4373297    0.00015742592
        2.639898    0.00014503809
       2.8593018     0.0001292625
       3.0969405    0.00011009866
       3.3543295    8.9587061e-05
       3.6331102     7.064181e-05
       3.9350607    5.5267329e-05
       4.2621064    4.3642406e-05
       4.6163332    3.4884268e-05
               5    2.8324202e-05
&
@target G0.S53
@type xy
             0.1     0.0011070942
      0.10831107     0.0011060508
      0.11731288     0.0011048279
      0.12706284      0.001103395
      0.13762313     0.0011017162
      0.14906109     0.0010997498
      0.16144966     0.0010974473
      0.17486786     0.0010947519
      0.18940126     0.0010915978
      0.20514253     0.0010879087
      0.22219208     0.0010835959
      0.24065862      0.001078557
      0.26065994     0.0010726741
      0.28232357     0.0010658114
      0.30578769     0.0010578137
      0.33120193      0.001048504
      0.35872836     0.0010376818
      0.38854254     0.0010251214
      0.42083459     0.0010105711
      0.45581046    0.00099375305
       0.4936932    0.00097436449
       0.5347244    0.00095208149
      0.57916573    0.00092656523
      0.62730062    0.00089747241
      0.67943603    0.00086447096
      0.73590445    0.00082726244
      0.79706601    0.00078561261
      0.86331074    0.00073939167
      0.93506113    0.00068862474
       1.0127747    0.00063355239
       1.0969472    0.00057469849
       1.1881153    0.00051293933
       1.2868604     0.0004495629
       1.3938123     0.0003863005
        1.509653    0.00032530529
       1.6351214    0.00026904621
       1.7710175    0.00022008429
       1.9182081    0.00018070955
       2.0776318    0.00015244793
       2.2503052    0.00013550717
       2.4373297    0.00012831632
        2.639898    0.00012740058
       2.8593018    0.00012786179
       3.0969405    0.00012461114
       3.3543295    0.00011415166
       3.6331102     9.619771e-05
       3.9350607    7.4075969e-05
       4.2621064    5.3199067e-05
       4.6163332    3.8143445e-05
               5    3.0219202e-05
&
@target G0.S54
@type xy
             0.1     0.0013085015
      0.10831107     0.0013077213
      0.11731288     0.0013068067
      0.12706284     0.0013057347
      0.13762313     0.0013044781
      0.14906109     0.0013030057
      0.16144966     0.0013012806
      0.17486786       0.00129926
      0.18940126     0.0012968937
      0.20514253     0.0012941235
      0.22219208     0.0012908817
      0.24065862     0.0012870897
      0.26065994     0.0012826561
      0.28232357     0.0012774756
      0.30578769     0.0012714263
      0.33120193     0.0012643685
      0.35872836     0.0012561416
      0.38854254     0.0012465626
      0.42083459      0.001235424
      0.45581046     0.0012224916
       0.4936932     0.0012075034
       0.5347244     0.0011901691
      0.57916573     0.0011701712
      0.62730062     0.0011471673
      0.67943603     0.0011207955
      0.73590445     0.0010906838
      0.79706601     0.0010564631
      0.86331074     0.0010177871
      0.93506113    0.00097435851
       1.0127747    0.00092596415
       1.0969472    0.00087251753
       1.1881153    0.00081410999
       1.2868604    0.00075106668
       1.3938123    0.00068400276
        1.509653    0.00061387081
       1.6351214    0.00054198663
       1.7710175    0.00047001686
       1.9182081       0.00039991
       2.0776318    0.00033375556
       2.2503052    0.00027356632
       2.4373297    0.00022099907
        2.639898    0.00017705737
       2.8593018    0.00014185077
       3.0969405    0.00011450338
       3.3543295    9.3297796e-05
       3.6331102    7.6098055e-05
       3.9350607    6.1016969e-05
       4.2621064    4.7167407e-05
       4.6163332    3.5135686e-05
               5    2.6613919e-05
&
@target G0.S55
@type xy
             0.1     0.0010748789
      0.10831107     0.0010742373
      0.11731288      0.001073485
      0.12706284     0.0010726032
      0.13762313     0.0010715696
      0.14906109     0.0010703582
      0.16144966     0.0010689388
      0.17486786     0.0010672759
      0.18940126     0.0010653282
      0.20514253     0.0010630476
      0.22219208      0.001060378
      0.24065862     0.0010572544
      0.26065994     0.0010536012
      0.28232357     0.0010493307
      0.30578769     0.0010443418
      0.33120193     0.0010385178
      0.35872836     0.0010317248
      0.38854254     0.0010238096
      0.42083459     0.0010145975
      0.45581046      0.001003891
       0.4936932    0.00099146781
       0.5347244    0.00097708033
      0.57916573    0.00096045549
      0.62730062    0.00094129627
      0.67943603    0.00091928522
      0.73590445    0.00089409086
      0.79706601    0.00086537788
      0.86331074    0.00083282241
      0.93506113    0.00079613354
       1.0127747    0.00075508242
       1.0969472    0.00070953994
       1.1881153    0.00065952329
       1.2868604    0.00060525057
       1.3938123    0.00054720024
        1.509653    0.00048616911
       1.6351214    0.00042331818
       1.7710175    0.00036019037
       1.9182081    0.00029867942
       2.0776318    0.00024092698
       2.2503052    0.00018912878
       2.4373297    0.00014524568
        2.639898    0.00011064444
       2.8593018    8.5735629e-05
       3.0969405    6.9720339e-05
       3.3543295    6.0580805e-05
       3.6331102    5.5423093e-05
       3.9350607    5.1191805e-05
       4.2621064    4.5647406e-05
       4.6163332    3.8352153e-05
               5    3.1201539e-05
&
@target G0.S56
@type xy
             0.1     0.0012699615
      0.10831107     0.0012690674
      0.11731288     0.0012680195
      0.12706284     0.0012667914
      0.13762313     0.0012653524
      0.14906109     0.0012636666
      0.16144966     0.0012616921
      0.17486786     0.0012593803
      0.18940126     0.0012566742
      0.20514253     0.0012535079
      0.22219208      0.001249805
      0.24065862     0.0012454766
      0.26065994     0.0012404203
      0.28232357      0.001234518
      0.30578769     0.0012276342
      0.33120193     0.0012196138
      0.35872836       0.00121028
      0.38854254     0.0011994331
      0.42083459     0.0011868481
      0.45581046     0.0011722747
       0.4936932     0.0011554365
       0.5347244     0.0011360328
      0.57916573     0.0011137419
      0.62730062     0.0010882269
      0.67943603     0.0010591457
      0.73590445      0.001026165
      0.79706601    0.00098898042
      0.86331074    0.00094734292
      0.93506113    0.00090109263
       1.0127747    0.00085019952
       1.0969472    0.00079480947
       1.1881153    0.00073529206
       1.2868604     0.0006722834
       1.3938123      0.000606714
        1.509653    0.00053980791
       1.6351214    0.00047303801
       1.7710175    0.00040802392
       1.9182081    0.00034636896
       2.0776318    0.00028945236
       2.2503052    0.00023822263
       2.4373297    0.00019306977
        2.639898    0.00015386621
       2.8593018    0.00012022534
       3.0969405    9.1906172e-05
       3.3543295     6.911783e-05
       3.6331102     5.238023e-05
       3.9350607    4.1801173e-05
       4.2621064    3.6226429e-05
       4.6163332    3.3268999e-05
               5    3.0740546e-05
&
@target G0.S57
@type xy
             0.1     0.0012682265
      0.10831107     0.0012671266
      0.11731288     0.0012658377
      0.12706284     0.0012643274
      0.13762313     0.0012625581
      0.14906109     0.0012604858
      0.16144966     0.0012580593
      0.17486786      0.001255219
      0.18940126     0.0012518957
      0.20514253     0.0012480089
      0.22219208     0.0012434656
      0.24065862     0.0012381581
      0.26065994     0.0012319625
      0.28232357     0.0012247363
      0.30578769     0.0012163167
      0.33120193     0.0012065183
      0.35872836     0.0011951311
      0.38854254     0.0011819192
      0.42083459     0.0011666199
      0.45581046     0.0011489435
       0.4936932     0.0011285754
       0.5347244     0.0011051795
      0.57916573     0.0010784054
      0.62730062     0.0010478996
      0.67943603     0.0010133215
      0.73590445    0.00097436672
      0.79706601    0.00093079848
      0.86331074     0.0008824873
      0.93506113    0.00082946061
       1.0127747    0.00077195982
       1.0969472    0.00071050162
       1.1881153    0.00064593566
       1.2868604      0.000579486
       1.3938123    0.00051275759
        1.509653    0.00044768371
       1.6351214     0.0003863885
       1.7710175    0.00033094518
       1.9182081    0.00028303288
       2.0776318    0.00024353754
       2.2503052    0.00021220474
       2.4373297    0.00018751456
        2.639898    0.00016696287
       2.8593018    0.00014783069
       3.0969405    0.00012825578
       3.3543295    0.00010806973
       3.6331102    8.8725149e-05
       3.9350607      7.21038e-05
       4.2621064    5.9029586e-05
       4.6163332    4.8903237e-05
               5    4.0818269e-05
&
@target G0.S58
@type xy
             0.1     0.0010976883
      0.10831107     0.0010969679
      0.11731288     0.0010961234
      0.12706284     0.0010951334
      0.13762313      0.001093973
      0.14906109     0.0010926131
      0.16144966     0.0010910196
      0.17486786     0.0010891529
      0.18940126     0.0010869667
      0.20514253     0.0010844069
      0.22219208     0.0010814107
      0.24065862     0.0010779052
      0.26065994     0.0010738057
      0.28232357     0.0010690141
      0.30578769     0.0010634171
      0.33120193     0.0010568844
      0.35872836     0.0010492662
      0.38854254     0.0010403914
      0.42083459     0.0010300656
      0.45581046     0.0010180687
       0.4936932     0.0010041542
       0.5347244    0.00098804806
      0.57916573    0.00096944928
      0.62730062    0.00094803245
      0.67943603    0.00092345261
      0.73590445     0.0008953538
      0.79706601     0.0008633826
      0.86331074    0.00082720802
      0.93506113    0.00078654941
       1.0127747    0.00074121415
       1.0969472     0.0006911464
       1.1881153    0.00063648717
       1.2868604    0.00057764419
       1.3938123    0.00051536658
        1.509653    0.00045081398
       1.6351214    0.00038560249
       1.7710175    0.00032180066
       1.9182081    0.00026184006
       2.0776318    0.00020830216
       2.2503052    0.00016355421
       2.4373297    0.00012924522
        2.639898    0.00010574812
       2.8593018    9.1741836e-05
       3.0969405     8.422044e-05
       3.3543295    7.9191742e-05
       3.6331102    7.3049343e-05
       3.9350607    6.4054094e-05
       4.2621064    5.2895237e-05
       4.6163332    4.1673986e-05
               5    3.2209723e-05
&
@target G0.S59
@type xy
             0.1     0.0012297279
      0.10831107     0.0012287674
      0.11731288     0.0012276417
      0.12706284     0.0012263225
      0.13762313      0.001224777
      0.14906109     0.0012229666
      0.16144966     0.0012208465
      0.17486786     0.0012183646
      0.18940126       0.00121546
      0.20514253     0.0012120624
      0.22219208     0.0012080898
      0.24065862     0.0012034479
      0.26065994     0.0011980275
      0.28232357      0.001191703
      0.30578769     0.0011843308
      0.33120193     0.0011757466
      0.35872836     0.0011657642
      0.38854254     0.0011541737
      0.42083459     0.0011407399
      0.45581046     0.0011252024
       0.4936932     0.0011072763
       0.5347244     0.0010866542
      0.57916573     0.0010630116
      0.62730062     0.0010360147
      0.67943603     0.0010053328
      0.73590445     0.0009706561
      0.79706601    0.00093172005
      0.86331074    0.00088833689
      0.93506113    0.00084043536
       1.0127747    0.00078810739
       1.0969472    0.00073165978
       1.1881153    0.00067166566
       1.2868604    0.00060900728
       1.3938123    0.00054489717
        1.509653     0.0004808611
       1.6351214    0.00041866381
       1.7710175    0.00036016209
       1.9182081    0.00030708119
       2.0776318    0.00026073503
       2.2503052    0.00022174597
       2.4373297    0.00018985777
        2.639898    0.00016395154
       2.8593018    0.00014233632
       3.0969405    0.00012326936
       3.3543295    0.00010549899
       3.6331102      8.85374e-05
       3.9350607    7.2524452e-05
       4.2621064    5.7912533e-05
       4.6163332    4.5357065e-05
               5    3.5678837e-05
&
@target G0.S60
@type xy
             0.1     0.0011717288
      0.10831107     0.0011707487
      0.11731288     0.0011695999
      0.12706284     0.0011682538
      0.13762313     0.0011666768
      0.14906109     0.0011648297
      0.16144966     0.0011626668
      0.17486786     0.0011601349
      0.18940126     0.0011571721
      0.20514253     0.0011537069
      0.22219208     0.0011496558
      0.24065862      0.001144923
      0.26065994     0.0011393974
      0.28232357     0.0011329517
      0.30578769     0.0011254402
      0.33120193     0.0011166967
      0.35872836     0.0011065328
      0.38854254     0.0010947368
      0.42083459      0.001081072
      0.45581046     0.0010652774
       0.4936932      0.001047068
       0.5347244     0.0010261387
      0.57916573     0.0010021692
      0.62730062     0.0009748337
      0.67943603    0.00094381431
      0.73590445    0.00090882061
      0.79706601      0.000869616
      0.86331074    0.00082605183
      0.93506113    0.00077810957
       1.0127747    0.00072595015
       1.0969472    0.00066996745
       1.1881153    0.00061084005
       1.2868604    0.00054957121
       1.3938123    0.00048750232
        1.509653    0.00042628081
       1.6351214    0.00036776143
       1.7710175    0.00031382504
       1.9182081    0.00026611429
       2.0776318    0.00022571753
       2.2503052    0.00019287799
       2.4373297    0.00016685265
        2.639898    0.00014605953
       2.8593018    0.00012858102
       3.0969405     0.0001128939
       3.3543295    9.8423058e-05
       3.6331102    8.5391679e-05
       3.9350607    7.3835359e-05
       4.2621064    6.2655322e-05
       4.6163332    5.0314289e-05
               5    3.7423445e-05
&
@target G0.S61
@type xy
             0.1      0.001051504
      0.10831107     0.0010505463
      0.11731288     0.0010494239
      0.12706284     0.0010481088
      0.13762313      0.001046568
      0.14906109     0.0010447635
      0.16144966     0.0010426505
      0.17486786     0.0010401772
      0.18940126     0.0010372833
      0.20514253     0.0010338987
      0.22219208     0.0010299424
      0.24065862     0.0010253208
      0.26065994     0.0010199258
      0.28232357     0.0010136336
      0.30578769     0.0010063023
      0.33120193    0.00099777055
      0.35872836    0.00098785579
      0.38854254    0.00097635287
      0.42083459    0.00096303341
      0.45581046    0.00094764598
       0.4936932     0.0009299177
       0.5347244    0.00090955783
      0.57916573     0.0008862642
      0.62730062    0.00085973343
      0.67943603    0.00082967609
      0.73590445    0.00079583817
      0.79706601    0.00075803002
      0.86331074     0.0007161641
      0.93506113    0.00067030164
       1.0127747    0.00062070746
       1.0969472    0.00056790964
       1.1881153    0.00051275702
       1.2868604    0.00045646248
       1.3938123    0.00040061342
        1.509653    0.00034712407
       1.6351214     0.0002981005
       1.7710175    0.00025559228
       1.9182081    0.00022122328
       2.0776318     0.0001957358
       2.2503052    0.00017854975
       2.4373297    0.00016752052
        2.639898    0.00015913156
       2.8593018    0.00014930531
       3.0969405    0.00013477748
       3.3543295    0.00011456432
       3.6331102    9.0677306e-05
       3.9350607    6.7332679e-05
       4.2621064    4.8755401e-05
       4.6163332    3.6868504e-05
               5     3.055711e-05
&
